# Supplementary material for: A telomere-to-telomere gap-free genome of the new cultivar ‘Zhongtian No. 5’, combined with pan-genome analysis, aids in exploration and genetic enhancement of red clover (Trifolium pratense L.)
Source: Hortic Res. 2026 Jan 13;13(4):uhag013. doi: 10.1093/hr/uhag013 (PMC13103476; doi:10.1093/hr/uhag013)
Supplement: Web_Material_uhag013 [file web_material_uhag013.zip]

Archive with 3 entries (3 files):
- 11.29-Supplementary Tables .doc
- supplementary figures 11.29.doc
- ço¢ä,%å_-Supplementary table 11-15.xlsx
