# Supplementary material for: A telomere-to-telomere gap-free genome of the new cultivar ‘Zhongtian No. 5’, combined with pan-genome analysis, aids in exploration and genetic enhancement of red clover (Trifolium pratense L.)
Source: Hortic Res. 2026 Jan 13;13(4):uhag013. doi: 10.1093/hr/uhag013 (PMC13103476; doi:10.1093/hr/uhag013)
Supplement: Web_Material_uhag013 [file web_material_uhag013.zip › ço¢ä,%å_-Supplementary table 11-15.xlsx]

## Sheet: Supplementary Table 11
Supplementary Table 11 KEGG enrichment of expansion genes from the ZhongTian No.5 (p < 0.05)
Pathway Hierarchy1	Pathway Hierarchy2	KEGG Pathway	Pathway ID	Gene Number	Background number	P-Value	Q-Value	Gene IDs	Hyperlink
Genetic Information Processing	Translation	Nucleocytoplasmic transport	ko03013	49	177	1.45954e-11	2.75853e-09	rna-Tpr17564.1,rna-Tpr01176.1,rna-Tpr27961.1,rna-Tpr20380.1,rna-Tpr24071.1,rna-Tpr24338.1,rna-Tpr20164.1,rna-Tpr13725.1,rna-Tpr01174.1,rna-Tpr20320.1,rna-Tpr03591.1,rna-Tpr01076.1,rna-Tpr17479.1,rna-Tpr11509.1,rna-Tpr06747.1,rna-Tpr02428.1,rna-Tpr17566.1,rna-Tpr20323.1,rna-Tpr03592.1,rna-Tpr34857.1,rna-Tpr24339.1,rna-Tpr13667.1,rna-Tpr03623.1,rna-Tpr23722.1,rna-Tpr06895.1,rna-Tpr09670.1,rna-Tpr14…	http://www.genome.jp/kegg-bin/show_pathway?ko03013/K03231%09yellow/K14290%09yellow/K12881%09yellow/K14327%09yellow/K20222%09yellow/K18460%09yellow/K14299%09yellow/K14310%09yellow/K14293%09yellow/K10577%09yellow
Environmental Information Processing	Signal transduction	Plant hormone signal transduction	ko04075	92	466	6.06561e-11	5.732e-09	rna-Tpr34425.1,rna-Tpr22398.1,rna-Tpr12946.1,rna-Tpr14112.1,rna-Tpr34401.1,rna-Tpr27476.1,rna-Tpr14092.1,rna-Tpr09176.1,rna-Tpr31068.1,rna-Tpr15558.1,rna-Tpr28975.1,rna-Tpr34414.1,rna-Tpr34422.1,rna-Tpr25878.1,rna-Tpr11403.1,rna-Tpr14113.1,rna-Tpr12128.1,rna-Tpr34403.1,rna-Tpr28981.1,rna-Tpr02899.1,rna-Tpr12904.1,rna-Tpr05251.1,rna-Tpr34416.1,rna-Tpr31067.1,rna-Tpr14096.1,rna-Tpr34407.1,rna-Tpr22…	http://www.genome.jp/kegg-bin/show_pathway?ko04075/K16903%09yellow/K14488%09yellow/K14494%09yellow/K13412%09yellow/K12126%09yellow/K14514%09yellow/K11816%09yellow/K13464%09yellow
Metabolism	Amino acid metabolism	Tryptophan metabolism	ko00380	28	93	4.77536e-08	3.00848e-06	rna-Tpr34425.1,rna-Tpr34399.1,rna-Tpr34405.1,rna-Tpr34416.1,rna-Tpr34426.1,rna-Tpr34404.1,rna-Tpr34407.1,rna-Tpr34401.1,rna-Tpr06980.1,rna-Tpr09176.1,rna-Tpr34412.1,rna-Tpr34409.1,rna-Tpr34427.1,rna-Tpr34414.1,rna-Tpr34422.1,rna-Tpr34402.1,rna-Tpr34398.1,rna-Tpr34413.1,rna-Tpr34411.1,rna-Tpr06984.1,rna-Tpr06986.1,rna-Tpr34410.1,rna-Tpr34406.1,rna-Tpr34400.1,rna-Tpr34415.1,rna-Tpr34424.1,rna-Tpr34…	http://www.genome.jp/kegg-bin/show_pathway?ko00380/K16903%09yellow/K11816%09yellow
Genetic Information Processing	Information processing in viruses	Viral life cycle - HIV-1	ko03250	21	61	1.80959e-07	8.5503e-06	rna-Tpr14450.1,rna-Tpr27961.1,rna-Tpr05939.1,rna-Tpr12000.1,rna-Tpr12001.1,rna-Tpr34642.1,rna-Tpr13725.1,rna-Tpr05930.1,rna-Tpr07780.1,rna-Tpr04521.1,rna-Tpr05940.1,rna-Tpr14685.1,rna-Tpr22714.1,rna-Tpr11509.1,rna-Tpr35865.1,rna-Tpr17651.1,rna-Tpr23537.1,rna-Tpr13587.1,rna-Tpr07834.1,rna-Tpr34641.1,rna-Tpr13667.1	http://www.genome.jp/kegg-bin/show_pathway?ko03250/K14290%09yellow/K04498%09yellow/K12194%09yellow/K12195%09yellow
Genetic Information Processing	Replication and repair	Homologous recombination	ko03440	30	122	2.05308e-06	7.76065e-05	rna-Tpr32094.1,rna-Tpr27080.1,rna-Tpr32070.1,rna-Tpr31858.1,rna-Tpr30416.1,rna-Tpr32098.1,rna-Tpr18790.1,rna-Tpr30163.1,rna-Tpr03697.1,rna-Tpr02159.1,rna-Tpr30161.1,rna-Tpr28513.1,rna-Tpr30164.1,rna-Tpr32071.1,rna-Tpr32068.1,rna-Tpr30160.1,rna-Tpr02643.1,rna-Tpr15194.1,rna-Tpr05791.1,rna-Tpr32097.1,rna-Tpr32092.1,rna-Tpr30162.1,rna-Tpr02641.1,rna-Tpr30210.1,rna-Tpr30143.1,rna-Tpr27082.1,rna-Tpr01…	http://www.genome.jp/kegg-bin/show_pathway?ko03440/K10875%09yellow/K10901%09yellow/K07466%09yellow/K04728%09yellow
Metabolism	Metabolism of terpenoids and polyketides	Terpenoid backbone biosynthesis	ko00900	22	76	2.68322e-06	8.45215e-05	rna-Tpr11531.1,rna-Tpr32436.1,rna-Tpr19139.1,rna-Tpr24098.1,rna-Tpr24101.1,rna-Tpr18716.1,rna-Tpr28977.1,rna-Tpr08717.1,rna-Tpr19147.1,rna-Tpr08739.1,rna-Tpr09649.1,rna-Tpr08719.1,rna-Tpr25804.1,rna-Tpr14625.1,rna-Tpr08718.1,rna-Tpr09796.1,rna-Tpr25799.1,rna-Tpr25807.1,rna-Tpr20967.1,rna-Tpr14346.1,rna-Tpr20928.1,rna-Tpr28983.1	http://www.genome.jp/kegg-bin/show_pathway?ko00900/K11778%09yellow/K00021%09yellow/K03527%09yellow
Environmental Information Processing	Signal transduction	NF-kappa B signaling pathway	ko04064	11	24	6.50513e-06	0.000153684	rna-Tpr28513.1,rna-Tpr14462.1,rna-Tpr08072.1,rna-Tpr02643.1,rna-Tpr02641.1,rna-Tpr08261.1,rna-Tpr21365.1,rna-Tpr14063.1,rna-Tpr28514.1,rna-Tpr01826.1,rna-Tpr25857.1	http://www.genome.jp/kegg-bin/show_pathway?ko04064/K04728%09yellow/K03115%09yellow/K10577%09yellow
Organismal Systems	Digestive system	Bile secretion	ko04976	17	52	5.96157e-06	0.000153684	rna-Tpr32436.1,rna-Tpr19139.1,rna-Tpr16113.1,rna-Tpr06123.1,rna-Tpr08717.1,rna-Tpr19147.1,rna-Tpr08739.1,rna-Tpr09649.1,rna-Tpr08719.1,rna-Tpr25804.1,rna-Tpr08718.1,rna-Tpr34648.1,rna-Tpr09796.1,rna-Tpr25799.1,rna-Tpr25807.1,rna-Tpr06120.1,rna-Tpr20928.1	http://www.genome.jp/kegg-bin/show_pathway?ko04976/K00021%09yellow/K05666%09yellow
Metabolism	Lipid metabolism	Linoleic acid metabolism	ko00591	13	34	1.07923e-05	0.000226638	rna-Tpr07740.1,rna-Tpr22683.1,rna-Tpr07737.1,rna-Tpr25593.1,rna-Tpr31670.1,rna-Tpr25600.1,rna-Tpr35651.1,rna-Tpr12020.1,rna-Tpr07743.1,rna-Tpr08684.1,rna-Tpr26973.1,rna-Tpr07739.1,rna-Tpr35653.1	http://www.genome.jp/kegg-bin/show_pathway?ko00591/K00454%09yellow/K01047%09yellow/K15718%09yellow
Metabolism	Biosynthesis of other secondary metabolites	Neomycin, kanamycin and gentamicin biosynthesis	ko00524	6	8	2.22091e-05	0.000419753	rna-Tpr05214.1,rna-Tpr24925.1,rna-Tpr25751.1,rna-Tpr22765.1,rna-Tpr22760.1,rna-Tpr11972.1	http://www.genome.jp/kegg-bin/show_pathway?ko00524/K00844%09yellow
Genetic Information Processing	Translation	Ribosome	ko03010	65	401	4.60903e-05	0.000791915	rna-Tpr28333.1,rna-Tpr25431.1,rna-Tpr17198.1,rna-Tpr08672.1,rna-Tpr32511.4,rna-Tpr03498.1,rna-Tpr00671.1,rna-Tpr02560.1,rna-Tpr00111.1,rna-Tpr20372.1,rna-Tpr28382.1,rna-Tpr04643.1,rna-Tpr14872.1,rna-Tpr02555.1,rna-Tpr02568.1,rna-Tpr02279.1,rna-Tpr23657.1,rna-Tpr12154.1,rna-Tpr13620.1,rna-Tpr20322.1,rna-Tpr28311.1,rna-Tpr25641.1,rna-Tpr20319.1,rna-Tpr02779.1,rna-Tpr20113.1,rna-Tpr11823.1,rna-Tpr08…	http://www.genome.jp/kegg-bin/show_pathway?ko03010/K02951%09yellow/K02958%09yellow/K02935%09yellow/K02866%09yellow/K02865%09yellow/K02913%09yellow/K02957%09yellow/K02918%09yellow/K02953%09yellow/K02947%09yellow/K02896%09yellow/K02894%09yellow/K02922%09yellow/K02940%09yellow
Metabolism	Metabolism of terpenoids and polyketides	Monoterpenoid biosynthesis	ko00902	9	20	5.54026e-05	0.00087259	rna-Tpr33281.1,rna-Tpr33284.1,rna-Tpr33265.1,rna-Tpr09976.1,rna-Tpr33282.1,rna-Tpr35058.1,rna-Tpr33287.1,rna-Tpr27385.1,rna-Tpr33286.1	http://www.genome.jp/kegg-bin/show_pathway?ko00902/K15095%09yellow
Genetic Information Processing	Replication and repair	DNA replication	ko03030	19	76	0.000117147	0.00170313	rna-Tpr06709.1,rna-Tpr22392.1,rna-Tpr31858.1,rna-Tpr28941.1,rna-Tpr18790.1,rna-Tpr15955.1,rna-Tpr06710.1,rna-Tpr22400.1,rna-Tpr15194.1,rna-Tpr05791.1,rna-Tpr15720.1,rna-Tpr22390.1,rna-Tpr13100.1,rna-Tpr08181.1,rna-Tpr28399.1,rna-Tpr18638.1,rna-Tpr06279.1,rna-Tpr29367.1,rna-Tpr18641.1	http://www.genome.jp/kegg-bin/show_pathway?ko03030/K02325%09yellow/K04802%09yellow/K07466%09yellow/K02541%09yellow/K02684%09yellow/K10747%09yellow
Metabolism	Biosynthesis of other secondary metabolites	Prodigiosin biosynthesis	ko00333	6	10	0.00013966	0.00188541	rna-Tpr28042.1,rna-Tpr28045.1,rna-Tpr28001.1,rna-Tpr23249.1,rna-Tpr23260.1,rna-Tpr28044.1	http://www.genome.jp/kegg-bin/show_pathway?ko00333/K00059%09yellow
Metabolism	Biosynthesis of other secondary metabolites	Streptomycin biosynthesis	ko00521	8	20	0.000389783	0.00491126	rna-Tpr24925.1,rna-Tpr25751.1,rna-Tpr11972.1,rna-Tpr05214.1,rna-Tpr22765.1,rna-Tpr22760.1,rna-Tpr32471.1,rna-Tpr32573.1	http://www.genome.jp/kegg-bin/show_pathway?ko00521/K00844%09yellow/K01858%09yellow
Cellular Processes	Cellular community - eukaryotes	Adherens junction	ko04520	10	33	0.000981685	0.00927692	rna-Tpr14462.1,rna-Tpr08072.1,rna-Tpr05939.1,rna-Tpr14063.1,rna-Tpr17651.1,rna-Tpr23537.1,rna-Tpr05930.1,rna-Tpr07780.1,rna-Tpr05940.1,rna-Tpr25857.1	http://www.genome.jp/kegg-bin/show_pathway?ko04520/K03115%09yellow/K04498%09yellow
Environmental Information Processing	Signaling molecules and interaction	Cytokine-cytokine receptor interaction	ko04060	3	3	0.000976004	0.00927692	rna-Tpr09939.1,rna-Tpr09941.1,rna-Tpr19783.1	http://www.genome.jp/kegg-bin/show_pathway?ko04060/K10032%09yellow
Environmental Information Processing	Signaling molecules and interaction	Viral protein interaction with cytokine and cytokine receptor	ko04061	3	3	0.000976004	0.00927692	rna-Tpr09939.1,rna-Tpr09941.1,rna-Tpr19783.1	http://www.genome.jp/kegg-bin/show_pathway?ko04061/K10032%09yellow
Environmental Information Processing	Signal transduction	JAK-STAT signaling pathway	ko04630	6	13	0.000877371	0.00927692	rna-Tpr17651.1,rna-Tpr05930.1,rna-Tpr23537.1,rna-Tpr05939.1,rna-Tpr07780.1,rna-Tpr05940.1	http://www.genome.jp/kegg-bin/show_pathway?ko04630/K04498%09yellow
Genetic Information Processing	Chromosome	Polycomb repressive complex	ko03083	18	82	0.000953679	0.00927692	rna-Tpr23690.1,rna-Tpr14462.1,rna-Tpr05939.1,rna-Tpr22186.1,rna-Tpr05930.1,rna-Tpr22187.1,rna-Tpr07780.1,rna-Tpr05940.1,rna-Tpr32812.1,rna-Tpr25514.1,rna-Tpr08072.1,rna-Tpr35678.1,rna-Tpr23695.1,rna-Tpr14063.1,rna-Tpr17651.1,rna-Tpr23537.1,rna-Tpr34272.1,rna-Tpr25857.1	http://www.genome.jp/kegg-bin/show_pathway?ko03083/K10752%09yellow/K03115%09yellow/K04498%09yellow/K11838%09yellow/K11488%09yellow/K03094%09yellow
Metabolism	Metabolism of other amino acids	Glutathione metabolism	ko00480	24	124	0.00103339	0.00930052	rna-Tpr30568.1,rna-Tpr31231.1,rna-Tpr29761.1,rna-Tpr25723.1,rna-Tpr29756.1,rna-Tpr29752.1,rna-Tpr29745.1,rna-Tpr21082.1,rna-Tpr21085.1,rna-Tpr29754.1,rna-Tpr29758.1,rna-Tpr31233.1,rna-Tpr29751.1,rna-Tpr29755.1,rna-Tpr10243.1,rna-Tpr21083.1,rna-Tpr29759.1,rna-Tpr07802.1,rna-Tpr29746.1,rna-Tpr29760.1,rna-Tpr29753.1,rna-Tpr25719.1,rna-Tpr29764.1,rna-Tpr29763.1	http://www.genome.jp/kegg-bin/show_pathway?ko00480/K00036%09yellow/K01581%09yellow/K00799%09yellow/K00797%09yellow
Cellular Processes	Cellular community - eukaryotes	Tight junction	ko04530	19	93	0.00172834	0.014848	rna-Tpr22392.1,rna-Tpr21841.1,rna-Tpr30755.1,rna-Tpr22936.1,rna-Tpr22934.1,rna-Tpr10318.1,rna-Tpr33488.1,rna-Tpr15955.1,rna-Tpr22878.1,rna-Tpr05419.1,rna-Tpr05749.1,rna-Tpr05752.1,rna-Tpr22400.1,rna-Tpr22390.1,rna-Tpr13960.1,rna-Tpr21840.1,rna-Tpr30818.1,rna-Tpr22935.1,rna-Tpr11588.1	http://www.genome.jp/kegg-bin/show_pathway?ko04530/K04802%09yellow/K09489%09yellow/K07198%09yellow
Cellular Processes	Cell growth and death	p53 signaling pathway	ko04115	14	61	0.00217776	0.0164639	rna-Tpr04599.1,rna-Tpr00221.1,rna-Tpr28513.1,rna-Tpr27624.1,rna-Tpr24345.1,rna-Tpr33240.1,rna-Tpr02643.1,rna-Tpr02641.1,rna-Tpr33855.1,rna-Tpr20615.1,rna-Tpr28514.1,rna-Tpr01826.1,rna-Tpr00211.1,rna-Tpr18635.1	http://www.genome.jp/kegg-bin/show_pathway?ko04115/K10144%09yellow/K06640%09yellow/K04728%09yellow/K02206%09yellow
Metabolism	Glycan biosynthesis and metabolism	Glycosaminoglycan degradation	ko00531	8	25	0.0021325	0.0164639	rna-Tpr27634.1,rna-Tpr02952.1,rna-Tpr27635.1,rna-Tpr30942.2,rna-Tpr24370.1,rna-Tpr24352.1,rna-Tpr27001.1,rna-Tpr01532.1	http://www.genome.jp/kegg-bin/show_pathway?ko00531/K10532%09yellow
Organismal Systems	Endocrine system	Growth hormone synthesis, secretion and action	ko04935	6	15	0.00214961	0.0164639	rna-Tpr17651.1,rna-Tpr05930.1,rna-Tpr23537.1,rna-Tpr05939.1,rna-Tpr07780.1,rna-Tpr05940.1	http://www.genome.jp/kegg-bin/show_pathway?ko04935/K04498%09yellow
Metabolism	Energy metabolism	Photosynthesis - antenna proteins	ko00196	7	21	0.00311019	0.0226087	rna-Tpr05707.1,rna-Tpr05708.1,rna-Tpr05709.1,rna-Tpr13114.1,rna-Tpr05706.1,rna-Tpr16964.1,rna-Tpr05710.1	http://www.genome.jp/kegg-bin/show_pathway?ko00196/K08912%09yellow
Environmental Information Processing	Signal transduction	FoxO signaling pathway	ko04068	19	100	0.00408528	0.0285969	rna-Tpr05939.1,rna-Tpr30755.1,rna-Tpr22186.1,rna-Tpr05930.1,rna-Tpr22187.1,rna-Tpr07780.1,rna-Tpr05940.1,rna-Tpr28513.1,rna-Tpr24345.1,rna-Tpr05752.1,rna-Tpr05749.1,rna-Tpr33240.1,rna-Tpr02643.1,rna-Tpr02641.1,rna-Tpr30818.1,rna-Tpr17651.1,rna-Tpr23537.1,rna-Tpr01826.1,rna-Tpr28514.1	http://www.genome.jp/kegg-bin/show_pathway?ko04068/K04498%09yellow/K07198%09yellow/K11838%09yellow/K04728%09yellow/K02206%09yellow
Genetic Information Processing	Translation	Aminoacyl-tRNA biosynthesis	ko00970	17	87	0.00477391	0.0291055	rna-Tpr20060.1,rna-Tpr00702.1,rna-Tpr25930.1,rna-Tpr24376.1,rna-Tpr03158.1,rna-Tpr10721.1,rna-Tpr03556.1,rna-Tpr12799.1,rna-Tpr01144.1,rna-Tpr24363.1,rna-Tpr22533.1,rna-Tpr02521.1,rna-Tpr02870.1,rna-Tpr01087.1,rna-Tpr04461.1,rna-Tpr27677.1,rna-Tpr01120.1	http://www.genome.jp/kegg-bin/show_pathway?ko00970/K01892%09yellow/K01893%09yellow/K01867%09yellow/K02433%09yellow/K02435%09yellow/K01866%09yellow
Genetic Information Processing	Translation	Ribosome biogenesis in eukaryotes	ko03008	24	138	0.00452598	0.0291055	rna-Tpr14450.1,rna-Tpr27961.1,rna-Tpr14462.1,rna-Tpr19043.1,rna-Tpr10385.1,rna-Tpr27103.1,rna-Tpr23981.1,rna-Tpr13725.1,rna-Tpr23986.1,rna-Tpr07608.1,rna-Tpr27106.1,rna-Tpr08072.1,rna-Tpr27101.1,rna-Tpr11509.1,rna-Tpr07609.1,rna-Tpr14063.1,rna-Tpr23983.1,rna-Tpr19044.1,rna-Tpr22254.1,rna-Tpr27109.1,rna-Tpr13587.1,rna-Tpr22809.1,rna-Tpr13667.1,rna-Tpr25857.1	http://www.genome.jp/kegg-bin/show_pathway?ko03008/K14290%09yellow/K03115%09yellow/K03264%09yellow/K14568%09yellow/K14550%09yellow/K14571%09yellow
Metabolism	Biosynthesis of other secondary metabolites	Flavonoid biosynthesis	ko00941	14	66	0.00469011	0.0291055	rna-Tpr16598.1,rna-Tpr16302.1,rna-Tpr16305.1,rna-Tpr16599.1,rna-Tpr16303.1,rna-Tpr16301.1,rna-Tpr16466.1,rna-Tpr26572.1,rna-Tpr16600.1,rna-Tpr16703.1,rna-Tpr22618.1,rna-Tpr26319.1,rna-Tpr16702.1,rna-Tpr22617.1	http://www.genome.jp/kegg-bin/show_pathway?ko00941/K05280%09yellow/K13065%09yellow/K08243%09yellow
Organismal Systems	Digestive system	Carbohydrate digestion and absorption	ko04973	6	17	0.00446856	0.0291055	rna-Tpr05214.1,rna-Tpr24925.1,rna-Tpr25751.1,rna-Tpr22765.1,rna-Tpr22760.1,rna-Tpr11972.1	http://www.genome.jp/kegg-bin/show_pathway?ko04973/K00844%09yellow
Genetic Information Processing	Replication and repair	Nucleotide excision repair	ko03420	23	138	0.0090308	0.0533382	rna-Tpr06709.1,rna-Tpr09186.1,rna-Tpr22392.1,rna-Tpr31858.1,rna-Tpr18790.1,rna-Tpr29064.1,rna-Tpr05444.1,rna-Tpr18157.1,rna-Tpr28338.1,rna-Tpr15955.1,rna-Tpr06710.1,rna-Tpr22400.1,rna-Tpr15194.1,rna-Tpr05791.1,rna-Tpr22390.1,rna-Tpr25100.1,rna-Tpr20687.1,rna-Tpr09300.1,rna-Tpr26744.1,rna-Tpr05448.1,rna-Tpr18638.1,rna-Tpr29367.1,rna-Tpr18641.1	http://www.genome.jp/kegg-bin/show_pathway?ko03420/K02325%09yellow/K03006%09yellow/K04802%09yellow/K07466%09yellow/K03008%09yellow/K23720%09yellow/K10747%09yellow
Metabolism	Metabolism of terpenoids and polyketides	Biosynthesis of siderophore group nonribosomal peptides	ko01053	2	2	0.00984618	0.0563918	rna-Tpr20761.1,rna-Tpr17783.1	http://www.genome.jp/kegg-bin/show_pathway?ko01053/K02552%09yellow
Metabolism	Metabolism of cofactors and vitamins	Ubiquinone and other terpenoid-quinone biosynthesis	ko00130	15	81	0.0126912	0.0705482	rna-Tpr02409.1,rna-Tpr02407.1,rna-Tpr20761.1,rna-Tpr02410.1,rna-Tpr02411.1,rna-Tpr02403.1,rna-Tpr02413.1,rna-Tpr02406.1,rna-Tpr02404.1,rna-Tpr02402.1,rna-Tpr02405.1,rna-Tpr02408.1,rna-Tpr02412.1,rna-Tpr02414.1,rna-Tpr17783.1	http://www.genome.jp/kegg-bin/show_pathway?ko00130/K03809%09yellow/K02552%09yellow
Metabolism	Xenobiotics biodegradation and metabolism	Drug metabolism - cytochrome P450	ko00982	14	74	0.0131203	0.0708495	rna-Tpr29751.1,rna-Tpr29755.1,rna-Tpr29761.1,rna-Tpr29756.1,rna-Tpr29759.1,rna-Tpr29746.1,rna-Tpr29752.1,rna-Tpr29745.1,rna-Tpr29753.1,rna-Tpr29760.1,rna-Tpr29754.1,rna-Tpr29758.1,rna-Tpr29763.1,rna-Tpr29764.1	http://www.genome.jp/kegg-bin/show_pathway?ko00982/K00799%09yellow
Metabolism	Xenobiotics biodegradation and metabolism	Metabolism of xenobiotics by cytochrome P450	ko00980	14	76	0.016429	0.0862521	rna-Tpr29751.1,rna-Tpr29755.1,rna-Tpr29761.1,rna-Tpr29756.1,rna-Tpr29759.1,rna-Tpr29746.1,rna-Tpr29752.1,rna-Tpr29745.1,rna-Tpr29753.1,rna-Tpr29760.1,rna-Tpr29754.1,rna-Tpr29758.1,rna-Tpr29763.1,rna-Tpr29764.1	http://www.genome.jp/kegg-bin/show_pathway?ko00980/K00799%09yellow
Metabolism	Metabolism of cofactors and vitamins	Biotin metabolism	ko00780	6	22	0.0175214	0.0871458	rna-Tpr28042.1,rna-Tpr28045.1,rna-Tpr28001.1,rna-Tpr23249.1,rna-Tpr23260.1,rna-Tpr28044.1	http://www.genome.jp/kegg-bin/show_pathway?ko00780/K00059%09yellow
Metabolism	Xenobiotics biodegradation and metabolism	Drug metabolism - other enzymes	ko00983	17	99	0.0172284	0.0871458	rna-Tpr13274.1,rna-Tpr29761.1,rna-Tpr29756.1,rna-Tpr01304.1,rna-Tpr29752.1,rna-Tpr13273.1,rna-Tpr29745.1,rna-Tpr29754.1,rna-Tpr29758.1,rna-Tpr29751.1,rna-Tpr29755.1,rna-Tpr29759.1,rna-Tpr29746.1,rna-Tpr29760.1,rna-Tpr29753.1,rna-Tpr29763.1,rna-Tpr29764.1	http://www.genome.jp/kegg-bin/show_pathway?ko00983/K01431%09yellow/K00799%09yellow
Organismal Systems	Endocrine system	Melanogenesis	ko04916	6	24	0.0266513	0.129156	rna-Tpr17651.1,rna-Tpr05930.1,rna-Tpr23537.1,rna-Tpr05939.1,rna-Tpr07780.1,rna-Tpr05940.1	http://www.genome.jp/kegg-bin/show_pathway?ko04916/K04498%09yellow
Organismal Systems	Immune system	IL-17 signaling pathway	ko04657	7	31	0.0293284	0.138577	rna-Tpr25765.1,rna-Tpr27003.1,rna-Tpr04134.1,rna-Tpr28443.1,rna-Tpr27262.2,rna-Tpr17737.1,rna-Tpr17739.1	http://www.genome.jp/kegg-bin/show_pathway?ko04657/K12890%09yellow/K09487%09yellow
Environmental Information Processing	Signal transduction	Notch signaling pathway	ko04330	6	25	0.0322122	0.14849	rna-Tpr17651.1,rna-Tpr05930.1,rna-Tpr23537.1,rna-Tpr05939.1,rna-Tpr07780.1,rna-Tpr05940.1	http://www.genome.jp/kegg-bin/show_pathway?ko04330/K04498%09yellow
Metabolism	Biosynthesis of other secondary metabolites	Stilbenoid, diarylheptanoid and gingerol biosynthesis	ko00945	7	32	0.034432	0.154944	rna-Tpr16303.1,rna-Tpr16301.1,rna-Tpr26572.1,rna-Tpr16302.1,rna-Tpr16703.1,rna-Tpr16305.1,rna-Tpr16702.1	http://www.genome.jp/kegg-bin/show_pathway?ko00945/K13065%09yellow
Genetic Information Processing	Replication and repair	Mismatch repair	ko03430	11	62	0.0400176	0.175891	rna-Tpr22392.1,rna-Tpr22400.1,rna-Tpr05791.1,rna-Tpr15194.1,rna-Tpr31858.1,rna-Tpr22390.1,rna-Tpr18790.1,rna-Tpr18638.1,rna-Tpr29367.1,rna-Tpr18641.1,rna-Tpr15955.1	http://www.genome.jp/kegg-bin/show_pathway?ko03430/K04802%09yellow/K07466%09yellow/K10747%09yellow
Organismal Systems	Endocrine system	Adipocytokine signaling pathway	ko04920	9	49	0.04955	0.21284	rna-Tpr06046.1,rna-Tpr05749.1,rna-Tpr05752.1,rna-Tpr01585.1,rna-Tpr30755.1,rna-Tpr30818.1,rna-Tpr27164.1,rna-Tpr09183.1,rna-Tpr27166.1	http://www.genome.jp/kegg-bin/show_pathway?ko04920/K01897%09yellow/K07198%09yellow
Organismal Systems	Development and regeneration	Axon regeneration	ko04361	11	65	0.025314	0.226047	rna-Tpr20493.1,rna-Tpr05749.1,rna-Tpr05752.1,rna-Tpr27027.1,rna-Tpr22115.1,rna-Tpr30755.1,rna-Tpr27062.1,rna-Tpr30818.1,rna-Tpr22110.1,rna-Tpr22116.1,rna-Tpr22119.1	http://www.genome.jp/kegg-bin/show_pathway?ko04361/K11593%09yellow/K07198%09yellow
Environmental Information Processing	Signal transduction	HIF-1 signaling pathway	ko04066	14	89	0.0551971	0.226788	rna-Tpr24925.1,rna-Tpr25751.1,rna-Tpr26563.1,rna-Tpr05939.1,rna-Tpr11972.1,rna-Tpr26567.1,rna-Tpr17651.1,rna-Tpr05214.1,rna-Tpr23537.1,rna-Tpr05930.1,rna-Tpr22765.1,rna-Tpr22760.1,rna-Tpr07780.1,rna-Tpr05940.1	http://www.genome.jp/kegg-bin/show_pathway?ko04066/K00844%09yellow/K00927%09yellow/K04498%09yellow
Metabolism	Lipid metabolism	Fatty acid biosynthesis	ko00061	11	67	0.0646047	0.259793	rna-Tpr06046.1,rna-Tpr28042.1,rna-Tpr01585.1,rna-Tpr23249.1,rna-Tpr23260.1,rna-Tpr28045.1,rna-Tpr28001.1,rna-Tpr27164.1,rna-Tpr09183.1,rna-Tpr27166.1,rna-Tpr28044.1	http://www.genome.jp/kegg-bin/show_pathway?ko00061/K01897%09yellow/K00059%09yellow
Metabolism	Carbohydrate metabolism	Galactose metabolism	ko00052	12	76	0.0705346	0.27773	rna-Tpr29673.1,rna-Tpr24925.1,rna-Tpr25751.1,rna-Tpr33364.1,rna-Tpr11972.1,rna-Tpr33369.1,rna-Tpr11433.1,rna-Tpr05214.1,rna-Tpr22765.1,rna-Tpr33367.1,rna-Tpr22760.1,rna-Tpr33368.1	http://www.genome.jp/kegg-bin/show_pathway?ko00052/K01187%09yellow/K00844%09yellow
Organismal Systems	Endocrine system	PPAR signaling pathway	ko03320	8	45	0.0728034	0.280813	rna-Tpr06046.1,rna-Tpr17102.1,rna-Tpr17371.1,rna-Tpr01585.1,rna-Tpr27164.1,rna-Tpr09183.1,rna-Tpr17368.1,rna-Tpr27166.1	http://www.genome.jp/kegg-bin/show_pathway?ko03320/K01897%09yellow/K00864%09yellow
Cellular Processes	Cell growth and death	Ferroptosis	ko04216	9	54	0.0827157	0.312665	rna-Tpr06046.1,rna-Tpr18195.1,rna-Tpr01585.1,rna-Tpr27164.1,rna-Tpr11962.1,rna-Tpr08812.1,rna-Tpr09183.1,rna-Tpr27166.1,rna-Tpr03263.1	http://www.genome.jp/kegg-bin/show_pathway?ko04216/K01897%09yellow/K08337%09yellow/K21398%09yellow
Cellular Processes	Cell motility	Motor proteins	ko04814	20	147	0.0906381	0.323219	rna-Tpr24054.1,rna-Tpr20352.1,rna-Tpr33383.1,rna-Tpr17695.1,rna-Tpr17677.1,rna-Tpr13500.1,rna-Tpr24066.1,rna-Tpr13622.1,rna-Tpr19590.1,rna-Tpr32870.1,rna-Tpr28335.1,rna-Tpr20333.1,rna-Tpr33690.1,rna-Tpr31269.1,rna-Tpr10944.1,rna-Tpr24063.1,rna-Tpr20381.1,rna-Tpr24074.1,rna-Tpr28339.1,rna-Tpr27662.1	http://www.genome.jp/kegg-bin/show_pathway?ko04814/K10406%09yellow/K10357%09yellow/K07375%09yellow/K11498%09yellow
Organismal Systems	Aging	Longevity regulating pathway - worm	ko04212	17	121	0.0895392	0.323219	rna-Tpr29761.1,rna-Tpr18546.1,rna-Tpr29756.1,rna-Tpr29752.1,rna-Tpr18544.1,rna-Tpr29745.1,rna-Tpr29754.1,rna-Tpr29758.1,rna-Tpr29751.1,rna-Tpr29755.1,rna-Tpr19899.1,rna-Tpr29759.1,rna-Tpr29746.1,rna-Tpr29760.1,rna-Tpr29753.1,rna-Tpr29764.1,rna-Tpr29763.1	http://www.genome.jp/kegg-bin/show_pathway?ko04212/K00799%09yellow/K13356%09yellow
Organismal Systems	Immune system	Neutrophil extracellular trap formation	ko04613	15	104	0.089232	0.323219	rna-Tpr13671.1,rna-Tpr01326.1,rna-Tpr13688.1,rna-Tpr18195.1,rna-Tpr01325.1,rna-Tpr10487.1,rna-Tpr01323.1,rna-Tpr10510.1,rna-Tpr13684.1,rna-Tpr15528.1,rna-Tpr11962.1,rna-Tpr13687.1,rna-Tpr10488.1,rna-Tpr13686.1,rna-Tpr13654.1	http://www.genome.jp/kegg-bin/show_pathway?ko04613/K11252%09yellow/K08337%09yellow
Environmental Information Processing	Signal transduction	AMPK signaling pathway	ko04152	17	122	0.0949099	0.332184	rna-Tpr32436.1,rna-Tpr19139.1,rna-Tpr30755.1,rna-Tpr08717.1,rna-Tpr19147.1,rna-Tpr08739.1,rna-Tpr09649.1,rna-Tpr08719.1,rna-Tpr25804.1,rna-Tpr08718.1,rna-Tpr05752.1,rna-Tpr05749.1,rna-Tpr09796.1,rna-Tpr25799.1,rna-Tpr25807.1,rna-Tpr20928.1,rna-Tpr30818.1	http://www.genome.jp/kegg-bin/show_pathway?ko04152/K00021%09yellow/K07198%09yellow
Cellular Processes	Transport and catabolism	Lysosome	ko04142	17	125	0.112219	0.385625	rna-Tpr27634.1,rna-Tpr22903.1,rna-Tpr24370.1,rna-Tpr26099.1,rna-Tpr24352.1,rna-Tpr08812.1,rna-Tpr27001.1,rna-Tpr01532.1,rna-Tpr29566.1,rna-Tpr02952.1,rna-Tpr30942.2,rna-Tpr27635.1,rna-Tpr05725.1,rna-Tpr23723.1,rna-Tpr28423.1,rna-Tpr34858.1,rna-Tpr03263.1	http://www.genome.jp/kegg-bin/show_pathway?ko04142/K10532%09yellow/K01369%09yellow/K12396%09yellow/K21398%09yellow
Cellular Processes	Cell growth and death	Cell cycle	ko04110	29	236	0.13357	0.439259	rna-Tpr00221.1,rna-Tpr22392.1,rna-Tpr05939.1,rna-Tpr28941.1,rna-Tpr05930.1,rna-Tpr06201.1,rna-Tpr00211.1,rna-Tpr07780.1,rna-Tpr15633.1,rna-Tpr05940.1,rna-Tpr15955.1,rna-Tpr28513.1,rna-Tpr24345.1,rna-Tpr29300.1,rna-Tpr22400.1,rna-Tpr33240.1,rna-Tpr25514.1,rna-Tpr02643.1,rna-Tpr02641.1,rna-Tpr10259.1,rna-Tpr22390.1,rna-Tpr13100.1,rna-Tpr17651.1,rna-Tpr28399.1,rna-Tpr23537.1,rna-Tpr01826.1,rna-Tpr28…	http://www.genome.jp/kegg-bin/show_pathway?ko04110/K06640%09yellow/K04802%09yellow/K04498%09yellow/K02541%09yellow/K02607%09yellow/K04728%09yellow/K02206%09yellow/K03094%09yellow/K03347%09yellow
Metabolism	Amino acid metabolism	Cysteine and methionine metabolism	ko00270	21	164	0.134799	0.439259	rna-Tpr20757.1,rna-Tpr03206.1,rna-Tpr09806.1,rna-Tpr10603.1,rna-Tpr28290.1,rna-Tpr28291.1,rna-Tpr28776.1,rna-Tpr06575.1,rna-Tpr20756.1,rna-Tpr12036.1,rna-Tpr07707.1,rna-Tpr10243.1,rna-Tpr07802.1,rna-Tpr07709.1,rna-Tpr11870.1,rna-Tpr08444.1,rna-Tpr32608.1,rna-Tpr20755.1,rna-Tpr03205.1,rna-Tpr16043.1,rna-Tpr23217.1	http://www.genome.jp/kegg-bin/show_pathway?ko00270/K01611%09yellow/K00558%09yellow/K00811%09yellow/K00549%09yellow/K00797%09yellow/K00827%09yellow
Metabolism	Biosynthesis of other secondary metabolites	Flavone and flavonol biosynthesis	ko00944	4	20	0.130165	0.439259	rna-Tpr16598.1,rna-Tpr16600.1,rna-Tpr26319.1,rna-Tpr16599.1	http://www.genome.jp/kegg-bin/show_pathway?ko00944/K05280%09yellow
Environmental Information Processing	Membrane transport	Bacterial secretion system	ko03070	4	21	0.148879	0.45384	rna-Tpr35875.1,rna-Tpr35887.1,rna-Tpr05202.1,rna-Tpr00047.1	http://www.genome.jp/kegg-bin/show_pathway?ko03070/K03106%09yellow
Metabolism	Amino acid metabolism	Arginine and proline metabolism	ko00330	13	95	0.145571	0.45384	rna-Tpr20757.1,rna-Tpr20756.1,rna-Tpr31231.1,rna-Tpr09806.1,rna-Tpr10243.1,rna-Tpr21083.1,rna-Tpr07802.1,rna-Tpr28290.1,rna-Tpr28291.1,rna-Tpr21082.1,rna-Tpr20755.1,rna-Tpr21085.1,rna-Tpr31233.1	http://www.genome.jp/kegg-bin/show_pathway?ko00330/K01611%09yellow/K01581%09yellow/K00797%09yellow/K00811%09yellow
Metabolism	Amino acid metabolism	Phenylalanine, tyrosine and tryptophan biosynthesis	ko00400	9	61	0.147049	0.45384	rna-Tpr16272.1,rna-Tpr07842.1,rna-Tpr25296.1,rna-Tpr17084.1,rna-Tpr16296.1,rna-Tpr28290.1,rna-Tpr28291.1,rna-Tpr26633.1,rna-Tpr23847.1	http://www.genome.jp/kegg-bin/show_pathway?ko00400/K01696%09yellow/K01609%09yellow/K00811%09yellow
Organismal Systems	Digestive system	Fat digestion and absorption	ko04975	2	7	0.14783	0.45384	rna-Tpr22683.1,rna-Tpr12020.1	http://www.genome.jp/kegg-bin/show_pathway?ko04975/K01047%09yellow
Genetic Information Processing	Replication and repair	Base excision repair	ko03410	9	62	0.157858	0.473574	rna-Tpr06709.1,rna-Tpr06710.1,rna-Tpr22392.1,rna-Tpr22400.1,rna-Tpr22390.1,rna-Tpr18638.1,rna-Tpr29367.1,rna-Tpr18641.1,rna-Tpr15955.1	http://www.genome.jp/kegg-bin/show_pathway?ko03410/K02325%09yellow/K04802%09yellow/K10747%09yellow
Environmental Information Processing	Signal transduction	TGF-beta signaling pathway	ko04350	10	72	0.173629	0.512749	rna-Tpr25514.1,rna-Tpr05939.1,rna-Tpr10259.1,rna-Tpr00683.1,rna-Tpr17651.1,rna-Tpr23537.1,rna-Tpr05930.1,rna-Tpr07780.1,rna-Tpr05940.1,rna-Tpr34272.1	http://www.genome.jp/kegg-bin/show_pathway?ko04350/K03094%09yellow/K04498%09yellow/K03347%09yellow/K11644%09yellow
Cellular Processes	Cell growth and death	Apoptosis	ko04210	7	47	0.180604	0.520928	rna-Tpr29788.1,rna-Tpr28513.1,rna-Tpr29789.1,rna-Tpr01826.1,rna-Tpr28514.1,rna-Tpr02643.1,rna-Tpr02641.1	http://www.genome.jp/kegg-bin/show_pathway?ko04210/K08852%09yellow/K04728%09yellow
Metabolism	Lipid metabolism	alpha-Linolenic acid metabolism	ko00592	10	73	0.184537	0.520928	rna-Tpr07740.1,rna-Tpr22683.1,rna-Tpr07737.1,rna-Tpr06034.1,rna-Tpr05268.1,rna-Tpr12020.1,rna-Tpr07743.1,rna-Tpr07739.1,rna-Tpr26283.1,rna-Tpr31184.1	http://www.genome.jp/kegg-bin/show_pathway?ko00592/K00454%09yellow/K01047%09yellow/K05894%09yellow
Metabolism	Metabolism of terpenoids and polyketides	Pinene, camphor and geraniol degradation	ko00907	2	8	0.184668	0.520928	rna-Tpr29028.1,rna-Tpr07718.1	http://www.genome.jp/kegg-bin/show_pathway?ko00907/K01640%09yellow
Metabolism	Metabolism of other amino acids	Selenocompound metabolism	ko00450	4	23	0.189065	0.525489	rna-Tpr07709.1,rna-Tpr28776.1,rna-Tpr07707.1,rna-Tpr23217.1	http://www.genome.jp/kegg-bin/show_pathway?ko00450/K00549%09yellow
Cellular Processes	Cell growth and death	Apoptosis - fly	ko04214	7	48	0.194636	0.533134	rna-Tpr00221.1,rna-Tpr28513.1,rna-Tpr01826.1,rna-Tpr28514.1,rna-Tpr02643.1,rna-Tpr00211.1,rna-Tpr02641.1	http://www.genome.jp/kegg-bin/show_pathway?ko04214/K06640%09yellow/K04728%09yellow
Cellular Processes	Cellular community - eukaryotes	Gap junction	ko04540	4	24	0.21032	0.559867	rna-Tpr31269.1,rna-Tpr17677.1,rna-Tpr33383.1,rna-Tpr17695.1	http://www.genome.jp/kegg-bin/show_pathway?ko04540/K07375%09yellow
Cellular Processes	Cellular community - prokaryotes	Quorum sensing	ko02024	12	93	0.209612	0.559867	rna-Tpr06046.1,rna-Tpr35887.1,rna-Tpr21247.1,rna-Tpr01585.1,rna-Tpr21246.1,rna-Tpr22803.1,rna-Tpr35875.1,rna-Tpr27164.1,rna-Tpr05202.1,rna-Tpr09183.1,rna-Tpr00047.1,rna-Tpr27166.1	http://www.genome.jp/kegg-bin/show_pathway?ko02024/K01897%09yellow/K03106%09yellow/K01728%09yellow
Metabolism	Metabolism of cofactors and vitamins	Pantothenate and CoA biosynthesis	ko00770	9	67	0.217178	0.570092	rna-Tpr24532.1,rna-Tpr13274.1,rna-Tpr27277.1,rna-Tpr24531.1,rna-Tpr33737.1,rna-Tpr01304.1,rna-Tpr13273.1,rna-Tpr24525.1,rna-Tpr31788.1	http://www.genome.jp/kegg-bin/show_pathway?ko00770/K00859%09yellow/K01431%09yellow/K01687%09yellow
Genetic Information Processing	Replication and repair	Fanconi anemia pathway	ko03460	10	77	0.231044	0.598183	rna-Tpr00221.1,rna-Tpr27080.1,rna-Tpr05791.1,rna-Tpr15194.1,rna-Tpr31858.1,rna-Tpr18790.1,rna-Tpr27082.1,rna-Tpr03697.1,rna-Tpr00211.1,rna-Tpr25448.1	http://www.genome.jp/kegg-bin/show_pathway?ko03460/K06640%09yellow/K10901%09yellow/K07466%09yellow
Cellular Processes	Transport and catabolism	Mitophagy - yeast	ko04139	8	61	0.256104	0.636889	rna-Tpr28337.1,rna-Tpr14462.1,rna-Tpr08072.1,rna-Tpr14063.1,rna-Tpr00683.1,rna-Tpr00614.1,rna-Tpr00617.1,rna-Tpr25857.1	http://www.genome.jp/kegg-bin/show_pathway?ko04139/K17800%09yellow/K03115%09yellow/K11644%09yellow/K08330%09yellow
Environmental Information Processing	Signal transduction	Wnt signaling pathway	ko04310	17	143	0.251529	0.636889	rna-Tpr14462.1,rna-Tpr28841.1,rna-Tpr05939.1,rna-Tpr05930.1,rna-Tpr07780.1,rna-Tpr05940.1,rna-Tpr25514.1,rna-Tpr14339.1,rna-Tpr08072.1,rna-Tpr10259.1,rna-Tpr14063.1,rna-Tpr17651.1,rna-Tpr23537.1,rna-Tpr14342.1,rna-Tpr25857.1,rna-Tpr17915.1,rna-Tpr34272.1	http://www.genome.jp/kegg-bin/show_pathway?ko04310/K03115%09yellow/K19882%09yellow/K04498%09yellow/K03094%09yellow/K03347%09yellow
Genetic Information Processing	Transcription	RNA polymerase	ko03020	11	88	0.254683	0.636889	rna-Tpr09186.1,rna-Tpr10010.1,rna-Tpr23612.1,rna-Tpr09300.1,rna-Tpr20687.1,rna-Tpr33919.1,rna-Tpr29064.1,rna-Tpr05448.1,rna-Tpr18157.1,rna-Tpr05444.1,rna-Tpr28338.1	http://www.genome.jp/kegg-bin/show_pathway?ko03020/K03006%09yellow/K03005%09yellow/K03008%09yellow
Organismal Systems	Immune system	Chemokine signaling pathway	ko04062	3	18	0.26243	0.644146	rna-Tpr09939.1,rna-Tpr09941.1,rna-Tpr19783.1	http://www.genome.jp/kegg-bin/show_pathway?ko04062/K10032%09yellow
Metabolism	Biosynthesis of other secondary metabolites	Isoquinoline alkaloid biosynthesis	ko00950	6	44	0.268539	0.650691	rna-Tpr21955.1,rna-Tpr28290.1,rna-Tpr28291.1,rna-Tpr21947.1,rna-Tpr33206.1,rna-Tpr21943.1	http://www.genome.jp/kegg-bin/show_pathway?ko00950/K00276%09yellow/K00811%09yellow
Metabolism	Energy metabolism	Nitrogen metabolism	ko00910	6	45	0.286176	0.684648	rna-Tpr27629.1,rna-Tpr34554.1,rna-Tpr27628.1,rna-Tpr21428.1,rna-Tpr21430.1,rna-Tpr07985.1	http://www.genome.jp/kegg-bin/show_pathway?ko00910/K01674%09yellow/K00284%09yellow/K01455%09yellow
Organismal Systems	Endocrine system	Insulin signaling pathway	ko04910	12	101	0.299565	0.707723	rna-Tpr24925.1,rna-Tpr25751.1,rna-Tpr05749.1,rna-Tpr05752.1,rna-Tpr30755.1,rna-Tpr11972.1,rna-Tpr31733.1,rna-Tpr30818.1,rna-Tpr05214.1,rna-Tpr22765.1,rna-Tpr31734.1,rna-Tpr22760.1	http://www.genome.jp/kegg-bin/show_pathway?ko04910/K00844%09yellow/K07198%09yellow/K07192%09yellow
Metabolism	Carbohydrate metabolism	Amino sugar and nucleotide sugar metabolism	ko00520	20	178	0.312847	0.729975	rna-Tpr23121.1,rna-Tpr25751.1,rna-Tpr19429.1,rna-Tpr26546.1,rna-Tpr32646.1,rna-Tpr08188.1,rna-Tpr09602.1,rna-Tpr22760.1,rna-Tpr32650.1,rna-Tpr24925.1,rna-Tpr07556.1,rna-Tpr09600.1,rna-Tpr11972.1,rna-Tpr35785.1,rna-Tpr05214.1,rna-Tpr24064.1,rna-Tpr22765.1,rna-Tpr26824.1,rna-Tpr23120.1,rna-Tpr24075.1	http://www.genome.jp/kegg-bin/show_pathway?ko00520/K01209%09yellow/K00844%09yellow/K01183%09yellow/K01809%09yellow/K08678%09yellow
Cellular Processes	Cell motility	Cytoskeleton in muscle cells	ko04820	3	20	0.318842	0.734892	rna-Tpr32710.1,rna-Tpr32715.1,rna-Tpr32712.1	http://www.genome.jp/kegg-bin/show_pathway?ko04820/K01490%09yellow
Metabolism	Carbohydrate metabolism	Fructose and mannose metabolism	ko00051	9	76	0.340338	0.774986	rna-Tpr24925.1,rna-Tpr25751.1,rna-Tpr07556.1,rna-Tpr26546.1,rna-Tpr11972.1,rna-Tpr08188.1,rna-Tpr05214.1,rna-Tpr22765.1,rna-Tpr22760.1	http://www.genome.jp/kegg-bin/show_pathway?ko00051/K00844%09yellow/K01809%09yellow
Organismal Systems	Development and regeneration	Axon guidance	ko04360	6	49	0.358639	0.806937	rna-Tpr02710.2,rna-Tpr12201.1,rna-Tpr33487.1,rna-Tpr11367.1,rna-Tpr12656.1,rna-Tpr00872.1	http://www.genome.jp/kegg-bin/show_pathway?ko04360/K05765%09yellow
Environmental Information Processing	Signal transduction	Two-component system	ko02020	11	98	0.380814	0.84675	rna-Tpr01779.1,rna-Tpr15003.1,rna-Tpr25789.1,rna-Tpr30133.1,rna-Tpr32937.1,rna-Tpr30131.1,rna-Tpr22527.1,rna-Tpr30134.1,rna-Tpr17024.1,rna-Tpr30132.1,rna-Tpr30130.1	http://www.genome.jp/kegg-bin/show_pathway?ko02020/K01051%09yellow/K02259%09yellow
Environmental Information Processing	Signal transduction	Ras signaling pathway	ko04014	7	60	0.386002	0.848307	rna-Tpr22683.1,rna-Tpr08935.1,rna-Tpr08944.1,rna-Tpr08932.1,rna-Tpr08934.1,rna-Tpr08937.1,rna-Tpr12020.1	http://www.genome.jp/kegg-bin/show_pathway?ko04014/K01047%09yellow/K19613%09yellow
Cellular Processes	Transport and catabolism	Autophagy - other	ko04136	6	52	0.413762	0.898863	rna-Tpr11962.1,rna-Tpr18195.1,rna-Tpr20095.1,rna-Tpr00614.1,rna-Tpr20077.3,rna-Tpr00617.1	http://www.genome.jp/kegg-bin/show_pathway?ko04136/K08337%09yellow/K08331%09yellow/K08330%09yellow
Cellular Processes	Transport and catabolism	Peroxisome	ko04146	14	132	0.438742	0.929176	rna-Tpr06046.1,rna-Tpr11944.1,rna-Tpr11904.1,rna-Tpr01585.1,rna-Tpr18546.1,rna-Tpr19899.1,rna-Tpr11950.1,rna-Tpr27164.1,rna-Tpr29028.1,rna-Tpr18544.1,rna-Tpr09183.1,rna-Tpr11945.1,rna-Tpr07718.1,rna-Tpr27166.1	http://www.genome.jp/kegg-bin/show_pathway?ko04146/K01897%09yellow/K13348%09yellow/K13356%09yellow/K01640%09yellow
Organismal Systems	Endocrine system	Estrogen signaling pathway	ko04915	9	83	0.442465	0.929176	rna-Tpr01196.1,rna-Tpr10088.1,rna-Tpr21591.1,rna-Tpr33348.1,rna-Tpr20981.1,rna-Tpr33083.1,rna-Tpr17737.1,rna-Tpr21595.1,rna-Tpr17739.1	http://www.genome.jp/kegg-bin/show_pathway?ko04915/K09571%09yellow/K09487%09yellow
Organismal Systems	Environmental adaptation	Circadian rhythm - plant	ko04712	7	63	0.436442	0.929176	rna-Tpr14063.1,rna-Tpr14462.1,rna-Tpr08072.1,rna-Tpr27083.2,rna-Tpr01676.1,rna-Tpr25857.1,rna-Tpr27081.1	http://www.genome.jp/kegg-bin/show_pathway?ko04712/K03115%09yellow/K12126%09yellow
Environmental Information Processing	Signal transduction	mTOR signaling pathway	ko04150	8	74	0.455327	0.940858	rna-Tpr05749.1,rna-Tpr05752.1,rna-Tpr28304.1,rna-Tpr30755.1,rna-Tpr28303.1,rna-Tpr09194.1,rna-Tpr06747.1,rna-Tpr30818.1	http://www.genome.jp/kegg-bin/show_pathway?ko04150/K07198%09yellow/K20403%09yellow/K14299%09yellow
Metabolism	Glycan biosynthesis and metabolism	O-Antigen nucleotide sugar biosynthesis	ko00541	3	25	0.457984	0.940858	rna-Tpr08188.1,rna-Tpr07556.1,rna-Tpr26546.1	http://www.genome.jp/kegg-bin/show_pathway?ko00541/K01809%09yellow
Organismal Systems	Endocrine system	Thyroid hormone synthesis	ko04918	2	16	0.481316	0.972601	rna-Tpr17737.1,rna-Tpr17739.1	http://www.genome.jp/kegg-bin/show_pathway?ko04918/K09487%09yellow
Organismal Systems	Environmental adaptation	Thermogenesis	ko04714	18	176	0.483728	0.972601	rna-Tpr15003.1,rna-Tpr23805.1,rna-Tpr33157.1,rna-Tpr30755.1,rna-Tpr34209.1,rna-Tpr32841.1,rna-Tpr10089.1,rna-Tpr27166.1,rna-Tpr06046.1,rna-Tpr05752.1,rna-Tpr05749.1,rna-Tpr01585.1,rna-Tpr21590.1,rna-Tpr33153.1,rna-Tpr30818.1,rna-Tpr27164.1,rna-Tpr22527.1,rna-Tpr09183.1	http://www.genome.jp/kegg-bin/show_pathway?ko04714/K02259%09yellow/K11649%09yellow/K03952%09yellow/K07198%09yellow/K11352%09yellow/K01897%09yellow
Genetic Information Processing	Transcription	Spliceosome	ko03040	32	321	0.517776	0.995485	rna-Tpr21124.1,rna-Tpr09236.1,rna-Tpr20380.1,rna-Tpr13749.2,rna-Tpr05194.1,rna-Tpr12820.1,rna-Tpr21918.1,rna-Tpr14475.1,rna-Tpr21327.1,rna-Tpr28874.1,rna-Tpr20320.1,rna-Tpr00180.1,rna-Tpr06590.1,rna-Tpr17246.1,rna-Tpr27477.1,rna-Tpr09237.1,rna-Tpr11755.1,rna-Tpr20323.1,rna-Tpr02230.1,rna-Tpr22052.1,rna-Tpr27003.1,rna-Tpr28443.1,rna-Tpr02328.1,rna-Tpr20329.1,rna-Tpr23781.1,rna-Tpr10102.1,rna-Tpr25…	http://www.genome.jp/kegg-bin/show_pathway?ko03040/K12847%09yellow/K12822%09yellow/K12881%09yellow/K12873%09yellow/K12818%09yellow/K12662%09yellow/K11099%09yellow/K12825%09yellow/K12867%09yellow/K12890%09yellow/K12840%09yellow
Metabolism	Biosynthesis of other secondary metabolites	Biosynthesis of various plant secondary metabolites	ko00999	9	88	0.514478	0.995485	rna-Tpr13828.1,rna-Tpr30271.1,rna-Tpr13824.1,rna-Tpr03462.1,rna-Tpr07451.1,rna-Tpr00197.1,rna-Tpr23170.1,rna-Tpr03463.1,rna-Tpr03461.1	http://www.genome.jp/kegg-bin/show_pathway?ko00999/K01188%09yellow/K15813%09yellow/K22374%09yellow
Metabolism	Biosynthesis of other secondary metabolites	Tropane, piperidine and pyridine alkaloid biosynthesis	ko00960	6	57	0.503958	0.995485	rna-Tpr28290.1,rna-Tpr21955.1,rna-Tpr28291.1,rna-Tpr21947.1,rna-Tpr33206.1,rna-Tpr21943.1	http://www.genome.jp/kegg-bin/show_pathway?ko00960/K00811%09yellow/K00276%09yellow
Organismal Systems	Environmental adaptation	Circadian rhythm	ko04710	7	68	0.518708	0.995485	rna-Tpr30818.1,rna-Tpr25514.1,rna-Tpr05749.1,rna-Tpr05752.1,rna-Tpr10259.1,rna-Tpr30755.1,rna-Tpr34272.1	http://www.genome.jp/kegg-bin/show_pathway?ko04710/K07198%09yellow/K03094%09yellow/K03347%09yellow
Organismal Systems	Nervous system	Long-term potentiation	ko04720	6	58	0.521445	0.995485	rna-Tpr17651.1,rna-Tpr05930.1,rna-Tpr23537.1,rna-Tpr05939.1,rna-Tpr07780.1,rna-Tpr05940.1	http://www.genome.jp/kegg-bin/show_pathway?ko04720/K04498%09yellow
Cellular Processes	Cell growth and death	Cell cycle - yeast	ko04111	10	144	0.916373	1	rna-Tpr29300.1,rna-Tpr25514.1,rna-Tpr10259.1,rna-Tpr13100.1,rna-Tpr28941.1,rna-Tpr28399.1,rna-Tpr06201.1,rna-Tpr15633.1,rna-Tpr06279.1,rna-Tpr34272.1	http://www.genome.jp/kegg-bin/show_pathway?ko04111/K02607%09yellow/K03094%09yellow/K03347%09yellow/K02541%09yellow
Cellular Processes	Cell growth and death	Cellular senescence	ko04218	12	135	0.699346	1	rna-Tpr00221.1,rna-Tpr28513.1,rna-Tpr23690.1,rna-Tpr24345.1,rna-Tpr33240.1,rna-Tpr02643.1,rna-Tpr02641.1,rna-Tpr23695.1,rna-Tpr35678.1,rna-Tpr28514.1,rna-Tpr01826.1,rna-Tpr00211.1	http://www.genome.jp/kegg-bin/show_pathway?ko04218/K06640%09yellow/K04728%09yellow/K10752%09yellow/K02206%09yellow
Cellular Processes	Cell growth and death	Meiosis - yeast	ko04113	8	107	0.845461	1	rna-Tpr11782.1,rna-Tpr29300.1,rna-Tpr13100.1,rna-Tpr28941.1,rna-Tpr28399.1,rna-Tpr06201.1,rna-Tpr15633.1,rna-Tpr06279.1	http://www.genome.jp/kegg-bin/show_pathway?ko04113/K10878%09yellow/K02607%09yellow/K02541%09yellow
Cellular Processes	Cell growth and death	Necroptosis	ko04217	9	98	0.647251	1	rna-Tpr14685.1,rna-Tpr22714.1,rna-Tpr12000.1,rna-Tpr35865.1,rna-Tpr12001.1,rna-Tpr34642.1,rna-Tpr07834.1,rna-Tpr04521.1,rna-Tpr34641.1	http://www.genome.jp/kegg-bin/show_pathway?ko04217/K12195%09yellow/K12194%09yellow
Cellular Processes	Cell growth and death	Oocyte meiosis	ko04114	5	155	0.999619	1	rna-Tpr24345.1,rna-Tpr25514.1,rna-Tpr33240.1,rna-Tpr10259.1,rna-Tpr34272.1	http://www.genome.jp/kegg-bin/show_pathway?ko04114/K02206%09yellow/K03094%09yellow/K03347%09yellow
Cellular Processes	Cell motility	Regulation of actin cytoskeleton	ko04810	6	77	0.78896	1	rna-Tpr02710.2,rna-Tpr12201.1,rna-Tpr33487.1,rna-Tpr11367.1,rna-Tpr12656.1,rna-Tpr00872.1	http://www.genome.jp/kegg-bin/show_pathway?ko04810/K05765%09yellow
Cellular Processes	Cellular community - eukaryotes	Signaling pathways regulating pluripotency of stem cells	ko04550	1	9	0.60983	1	rna-Tpr32812.1	http://www.genome.jp/kegg-bin/show_pathway?ko04550/K11488%09yellow
Cellular Processes	Transport and catabolism	Autophagy - animal	ko04140	10	144	0.916373	1	rna-Tpr29789.1,rna-Tpr18195.1,rna-Tpr05749.1,rna-Tpr05752.1,rna-Tpr20095.1,rna-Tpr20077.3,rna-Tpr30755.1,rna-Tpr30818.1,rna-Tpr29788.1,rna-Tpr11962.1	http://www.genome.jp/kegg-bin/show_pathway?ko04140/K08852%09yellow/K08337%09yellow/K07198%09yellow/K08331%09yellow
Cellular Processes	Transport and catabolism	Autophagy - yeast	ko04138	7	113	0.940339	1	rna-Tpr11962.1,rna-Tpr18195.1,rna-Tpr10992.1,rna-Tpr20095.1,rna-Tpr00614.1,rna-Tpr20077.3,rna-Tpr00617.1	http://www.genome.jp/kegg-bin/show_pathway?ko04138/K08337%09yellow/K00654%09yellow/K08331%09yellow/K08330%09yellow
Cellular Processes	Transport and catabolism	Efferocytosis	ko04148	5	70	0.837125	1	rna-Tpr21082.1,rna-Tpr31231.1,rna-Tpr21085.1,rna-Tpr31233.1,rna-Tpr21083.1	http://www.genome.jp/kegg-bin/show_pathway?ko04148/K01581%09yellow
Cellular Processes	Transport and catabolism	Endocytosis	ko04144	15	267	0.996079	1	rna-Tpr00870.1,rna-Tpr14685.1,rna-Tpr22714.1,rna-Tpr12000.1,rna-Tpr35865.1,rna-Tpr12001.1,rna-Tpr23116.1,rna-Tpr34642.1,rna-Tpr20984.1,rna-Tpr07834.1,rna-Tpr20497.1,rna-Tpr23929.1,rna-Tpr04521.1,rna-Tpr34641.1,rna-Tpr22796.2	http://www.genome.jp/kegg-bin/show_pathway?ko04144/K07937%09yellow/K12195%09yellow/K12194%09yellow
Cellular Processes	Transport and catabolism	Mitophagy - animal	ko04137	4	123	0.998718	1	rna-Tpr14063.1,rna-Tpr14462.1,rna-Tpr08072.1,rna-Tpr25857.1	http://www.genome.jp/kegg-bin/show_pathway?ko04137/K03115%09yellow
Cellular Processes	Transport and catabolism	Phagosome	ko04145	4	101	0.992466	1	rna-Tpr31269.1,rna-Tpr17677.1,rna-Tpr33383.1,rna-Tpr17695.1	http://www.genome.jp/kegg-bin/show_pathway?ko04145/K07375%09yellow
Environmental Information Processing	Membrane transport	ABC transporters	ko02010	4	41	0.591123	1	rna-Tpr06123.1,rna-Tpr34648.1,rna-Tpr06120.1,rna-Tpr16113.1	http://www.genome.jp/kegg-bin/show_pathway?ko02010/K05666%09yellow
Environmental Information Processing	Signal transduction	Apelin signaling pathway	ko04371	4	50	0.744847	1	rna-Tpr30818.1,rna-Tpr05749.1,rna-Tpr05752.1,rna-Tpr30755.1	http://www.genome.jp/kegg-bin/show_pathway?ko04371/K07198%09yellow
Environmental Information Processing	Signal transduction	cAMP signaling pathway	ko04024	6	70	0.706546	1	rna-Tpr17651.1,rna-Tpr05930.1,rna-Tpr23537.1,rna-Tpr05939.1,rna-Tpr07780.1,rna-Tpr05940.1	http://www.genome.jp/kegg-bin/show_pathway?ko04024/K04498%09yellow
Environmental Information Processing	Signal transduction	Hedgehog signaling pathway - fly	ko04341	4	74	0.944262	1	rna-Tpr00387.1,rna-Tpr25514.1,rna-Tpr10259.1,rna-Tpr34272.1	http://www.genome.jp/kegg-bin/show_pathway?ko04341/K10523%09yellow/K03094%09yellow/K03347%09yellow
Environmental Information Processing	Signal transduction	Hedgehog signaling pathway	ko04340	2	52	0.970898	1	rna-Tpr00387.1,rna-Tpr10259.1	http://www.genome.jp/kegg-bin/show_pathway?ko04340/K10523%09yellow/K03347%09yellow
Environmental Information Processing	Signal transduction	Hippo signaling pathway - multiple species	ko04392	1	22	0.899926	1	rna-Tpr22523.1	http://www.genome.jp/kegg-bin/show_pathway?ko04392/K02218%09yellow
Environmental Information Processing	Signal transduction	MAPK signaling pathway - fly	ko04013	6	68	0.679381	1	rna-Tpr14450.1,rna-Tpr13725.1,rna-Tpr27961.1,rna-Tpr13587.1,rna-Tpr11509.1,rna-Tpr13667.1	http://www.genome.jp/kegg-bin/show_pathway?ko04013/K14290%09yellow
Environmental Information Processing	Signal transduction	MAPK signaling pathway - plant	ko04016	2	184	1	1	rna-Tpr16690.1,rna-Tpr17026.1	http://www.genome.jp/kegg-bin/show_pathway?ko04016/K14514%09yellow
Environmental Information Processing	Signal transduction	MAPK signaling pathway - yeast	ko04011	1	50	0.994686	1	rna-Tpr22523.1	http://www.genome.jp/kegg-bin/show_pathway?ko04011/K02218%09yellow
Environmental Information Processing	Signal transduction	Phosphatidylinositol signaling system	ko04070	3	84	0.992064	1	rna-Tpr05673.1,rna-Tpr05671.1,rna-Tpr30896.1	http://www.genome.jp/kegg-bin/show_pathway?ko04070/K13024%09yellow
Environmental Information Processing	Signal transduction	Phospholipase D signaling pathway	ko04072	6	81	0.827425	1	rna-Tpr00870.1,rna-Tpr23116.1,rna-Tpr20984.1,rna-Tpr20497.1,rna-Tpr23929.1,rna-Tpr22796.2	http://www.genome.jp/kegg-bin/show_pathway?ko04072/K07937%09yellow
Environmental Information Processing	Signal transduction	PI3K-Akt signaling pathway	ko04151	8	97	0.75916	1	rna-Tpr24345.1,rna-Tpr33240.1,rna-Tpr05749.1,rna-Tpr05752.1,rna-Tpr30755.1,rna-Tpr30818.1,rna-Tpr17737.1,rna-Tpr17739.1	http://www.genome.jp/kegg-bin/show_pathway?ko04151/K02206%09yellow/K07198%09yellow/K09487%09yellow
Environmental Information Processing	Signal transduction	Sphingolipid signaling pathway	ko04071	1	68	0.999198	1	rna-Tpr10992.1	http://www.genome.jp/kegg-bin/show_pathway?ko04071/K00654%09yellow
Genetic Information Processing	Chromosome	ATP-dependent chromatin remodeling	ko03082	8	92	0.704914	1	rna-Tpr23690.1,rna-Tpr23805.1,rna-Tpr23695.1,rna-Tpr35678.1,rna-Tpr34209.1,rna-Tpr09243.1,rna-Tpr32841.1,rna-Tpr09223.1	http://www.genome.jp/kegg-bin/show_pathway?ko03082/K10752%09yellow/K11649%09yellow/K22184%09yellow
Genetic Information Processing	Folding, sorting and degradation	Proteasome	ko03050	6	83	0.844447	1	rna-Tpr04298.1,rna-Tpr18747.1,rna-Tpr34779.1,rna-Tpr18748.1,rna-Tpr21054.1,rna-Tpr21058.1	http://www.genome.jp/kegg-bin/show_pathway?ko03050/K02731%09yellow/K02736%09yellow
Genetic Information Processing	Folding, sorting and degradation	Protein export	ko03060	4	76	0.951527	1	rna-Tpr35875.1,rna-Tpr35887.1,rna-Tpr05202.1,rna-Tpr00047.1	http://www.genome.jp/kegg-bin/show_pathway?ko03060/K03106%09yellow
Genetic Information Processing	Folding, sorting and degradation	Protein processing in endoplasmic reticulum	ko04141	21	296	0.964672	1	rna-Tpr29789.1,rna-Tpr09277.1,rna-Tpr03331.1,rna-Tpr29788.1,rna-Tpr33772.1,rna-Tpr17739.1,rna-Tpr09276.1,rna-Tpr25514.1,rna-Tpr18204.1,rna-Tpr10259.1,rna-Tpr03330.1,rna-Tpr33775.1,rna-Tpr09306.1,rna-Tpr18786.1,rna-Tpr01601.1,rna-Tpr20123.1,rna-Tpr17737.1,rna-Tpr13924.1,rna-Tpr18415.1,rna-Tpr34272.1,rna-Tpr01571.1	http://www.genome.jp/kegg-bin/show_pathway?ko04141/K08852%09yellow/K13249%09yellow/K10666%09yellow/K01228%09yellow/K09487%09yellow/K03094%09yellow/K14005%09yellow/K03347%09yellow/K13993%09yellow
Genetic Information Processing	Folding, sorting and degradation	RNA degradation	ko03018	9	165	0.986533	1	rna-Tpr00391.1,rna-Tpr14018.1,rna-Tpr25666.1,rna-Tpr23614.1,rna-Tpr13085.1,rna-Tpr00434.1,rna-Tpr25669.1,rna-Tpr15684.1,rna-Tpr34454.1	http://www.genome.jp/kegg-bin/show_pathway?ko03018/K12603%09yellow/K12598%09yellow/K14442%09yellow/K03654%09yellow
Genetic Information Processing	Folding, sorting and degradation	SNARE interactions in vesicular transport	ko04130	2	59	0.984438	1	rna-Tpr22318.1,rna-Tpr22326.1	http://www.genome.jp/kegg-bin/show_pathway?ko04130/K08490%09yellow
Genetic Information Processing	Folding, sorting and degradation	Ubiquitin mediated proteolysis	ko04120	12	196	0.978344	1	rna-Tpr04599.1,rna-Tpr27624.1,rna-Tpr25514.1,rna-Tpr32923.1,rna-Tpr10259.1,rna-Tpr08261.1,rna-Tpr21365.1,rna-Tpr33855.1,rna-Tpr20615.1,rna-Tpr32924.1,rna-Tpr34272.1,rna-Tpr18635.1	http://www.genome.jp/kegg-bin/show_pathway?ko04120/K10144%09yellow/K03094%09yellow/K10590%09yellow/K03347%09yellow/K10577%09yellow
Genetic Information Processing	Transcription	Basal transcription factors	ko03022	4	76	0.951527	1	rna-Tpr03735.1,rna-Tpr03761.1,rna-Tpr18175.1,rna-Tpr18176.1	http://www.genome.jp/kegg-bin/show_pathway?ko03022/K03135%09yellow
Genetic Information Processing	Translation	mRNA surveillance pathway	ko03015	12	163	0.895517	1	rna-Tpr05878.1,rna-Tpr20380.1,rna-Tpr02904.1,rna-Tpr24071.1,rna-Tpr20316.1,rna-Tpr24338.1,rna-Tpr03669.1,rna-Tpr20329.1,rna-Tpr24862.1,rna-Tpr20323.1,rna-Tpr24339.1,rna-Tpr20320.1	http://www.genome.jp/kegg-bin/show_pathway?ko03015/K14396%09yellow/K12881%09yellow/K14327%09yellow
Metabolism	Amino acid metabolism	Alanine, aspartate and glutamate metabolism	ko00250	3	69	0.972954	1	rna-Tpr28290.1,rna-Tpr28291.1,rna-Tpr08444.1	http://www.genome.jp/kegg-bin/show_pathway?ko00250/K00811%09yellow/K00827%09yellow
Metabolism	Amino acid metabolism	Arginine biosynthesis	ko00220	2	47	0.954862	1	rna-Tpr28290.1,rna-Tpr28291.1	http://www.genome.jp/kegg-bin/show_pathway?ko00220/K00811%09yellow
Metabolism	Amino acid metabolism	Glycine, serine and threonine metabolism	ko00260	8	100	0.788106	1	rna-Tpr21955.1,rna-Tpr16272.1,rna-Tpr25296.1,rna-Tpr16296.1,rna-Tpr33206.1,rna-Tpr21947.1,rna-Tpr08444.1,rna-Tpr21943.1	http://www.genome.jp/kegg-bin/show_pathway?ko00260/K00276%09yellow/K01696%09yellow/K00827%09yellow
Metabolism	Amino acid metabolism	Lysine degradation	ko00310	2	54	0.975633	1	rna-Tpr20347.1,rna-Tpr20308.1	http://www.genome.jp/kegg-bin/show_pathway?ko00310/K14157%09yellow
Metabolism	Amino acid metabolism	Phenylalanine metabolism	ko00360	6	59	0.538682	1	rna-Tpr28290.1,rna-Tpr21955.1,rna-Tpr28291.1,rna-Tpr21947.1,rna-Tpr33206.1,rna-Tpr21943.1	http://www.genome.jp/kegg-bin/show_pathway?ko00360/K00811%09yellow/K00276%09yellow
Metabolism	Amino acid metabolism	Tyrosine metabolism	ko00350	7	73	0.596173	1	rna-Tpr05549.1,rna-Tpr21955.1,rna-Tpr28290.1,rna-Tpr28291.1,rna-Tpr21947.1,rna-Tpr33206.1,rna-Tpr21943.1	http://www.genome.jp/kegg-bin/show_pathway?ko00350/K01800%09yellow/K00276%09yellow/K00811%09yellow
Metabolism	Amino acid metabolism	Valine, leucine and isoleucine biosynthesis	ko00290	2	25	0.725131	1	rna-Tpr33737.1,rna-Tpr31788.1	http://www.genome.jp/kegg-bin/show_pathway?ko00290/K01687%09yellow
Metabolism	Amino acid metabolism	Valine, leucine and isoleucine degradation	ko00280	3	71	0.976948	1	rna-Tpr29028.1,rna-Tpr08444.1,rna-Tpr07718.1	http://www.genome.jp/kegg-bin/show_pathway?ko00280/K01640%09yellow/K00827%09yellow
Metabolism	Biosynthesis of other secondary metabolites	Phenylpropanoid biosynthesis	ko00940	18	190	0.619245	1	rna-Tpr16302.1,rna-Tpr14221.1,rna-Tpr14232.1,rna-Tpr16303.1,rna-Tpr30433.1,rna-Tpr01614.1,rna-Tpr16301.1,rna-Tpr01597.1,rna-Tpr16702.1,rna-Tpr14220.1,rna-Tpr21601.1,rna-Tpr14224.1,rna-Tpr01612.1,rna-Tpr14227.1,rna-Tpr16305.1,rna-Tpr31778.1,rna-Tpr26572.1,rna-Tpr16703.1	http://www.genome.jp/kegg-bin/show_pathway?ko00940/K13065%09yellow/K00430%09yellow
Metabolism	Carbohydrate metabolism	Butanoate metabolism	ko00650	2	31	0.827512	1	rna-Tpr29028.1,rna-Tpr07718.1	http://www.genome.jp/kegg-bin/show_pathway?ko00650/K01640%09yellow
Metabolism	Carbohydrate metabolism	Glycolysis / Gluconeogenesis	ko00010	11	169	0.954942	1	rna-Tpr17231.2,rna-Tpr24925.1,rna-Tpr25751.1,rna-Tpr26563.1,rna-Tpr11972.1,rna-Tpr26567.1,rna-Tpr23436.1,rna-Tpr05214.1,rna-Tpr22765.1,rna-Tpr23571.1,rna-Tpr22760.1	http://www.genome.jp/kegg-bin/show_pathway?ko00010/K01792%09yellow/K00844%09yellow/K00927%09yellow
Metabolism	Carbohydrate metabolism	Glyoxylate and dicarboxylate metabolism	ko00630	4	88	0.979675	1	rna-Tpr34554.1,rna-Tpr21428.1,rna-Tpr21430.1,rna-Tpr07985.1	http://www.genome.jp/kegg-bin/show_pathway?ko00630/K00284%09yellow/K01455%09yellow
Metabolism	Carbohydrate metabolism	Inositol phosphate metabolism	ko00562	2	91	0.999208	1	rna-Tpr32471.1,rna-Tpr32573.1	http://www.genome.jp/kegg-bin/show_pathway?ko00562/K01858%09yellow
Metabolism	Carbohydrate metabolism	Pentose and glucuronate interconversions	ko00040	12	153	0.842505	1	rna-Tpr01779.1,rna-Tpr21247.1,rna-Tpr25789.1,rna-Tpr30133.1,rna-Tpr21246.1,rna-Tpr22803.1,rna-Tpr32937.1,rna-Tpr30131.1,rna-Tpr17024.1,rna-Tpr30134.1,rna-Tpr30132.1,rna-Tpr30130.1	http://www.genome.jp/kegg-bin/show_pathway?ko00040/K01051%09yellow/K01728%09yellow
Metabolism	Carbohydrate metabolism	Pentose phosphate pathway	ko00030	3	62	0.953197	1	rna-Tpr30568.1,rna-Tpr25719.1,rna-Tpr25723.1	http://www.genome.jp/kegg-bin/show_pathway?ko00030/K00036%09yellow
Metabolism	Carbohydrate metabolism	Pyruvate metabolism	ko00620	2	145	0.999996	1	rna-Tpr12674.1,rna-Tpr06398.1	http://www.genome.jp/kegg-bin/show_pathway?ko00620/K01595%09yellow
Metabolism	Carbohydrate metabolism	Starch and sucrose metabolism	ko00500	20	222	0.710245	1	rna-Tpr29673.1,rna-Tpr25751.1,rna-Tpr13824.1,rna-Tpr33364.1,rna-Tpr08869.1,rna-Tpr22760.1,rna-Tpr33368.1,rna-Tpr13828.1,rna-Tpr08080.1,rna-Tpr24925.1,rna-Tpr03251.1,rna-Tpr11972.1,rna-Tpr33369.1,rna-Tpr11433.1,rna-Tpr03701.1,rna-Tpr05214.1,rna-Tpr03696.1,rna-Tpr22765.1,rna-Tpr03693.1,rna-Tpr33367.1	http://www.genome.jp/kegg-bin/show_pathway?ko00500/K01187%09yellow/K00844%09yellow/K01188%09yellow/K01177%09yellow/K07024%09yellow
Metabolism	Energy metabolism	Carbon fixation by Calvin cycle	ko00710	4	81	0.966044	1	rna-Tpr12674.1,rna-Tpr06398.1,rna-Tpr26563.1,rna-Tpr26567.1	http://www.genome.jp/kegg-bin/show_pathway?ko00710/K01595%09yellow/K00927%09yellow
Metabolism	Energy metabolism	Methane metabolism	ko00680	2	72	0.995267	1	rna-Tpr12674.1,rna-Tpr06398.1	http://www.genome.jp/kegg-bin/show_pathway?ko00680/K01595%09yellow
Metabolism	Energy metabolism	Other carbon fixation pathways	ko00720	2	40	0.917719	1	rna-Tpr12674.1,rna-Tpr06398.1	http://www.genome.jp/kegg-bin/show_pathway?ko00720/K01595%09yellow
Metabolism	Energy metabolism	Oxidative phosphorylation	ko00190	8	125	0.937683	1	rna-Tpr15003.1,rna-Tpr21590.1,rna-Tpr33157.1,rna-Tpr33153.1,rna-Tpr22527.1,rna-Tpr10089.1,rna-Tpr06144.1,rna-Tpr26676.1	http://www.genome.jp/kegg-bin/show_pathway?ko00190/K02259%09yellow/K11352%09yellow/K03952%09yellow/K05576%09yellow
Metabolism	Energy metabolism	Photosynthesis	ko00195	5	51	0.580399	1	rna-Tpr01745.1,rna-Tpr23813.1,rna-Tpr05523.1,rna-Tpr12575.1,rna-Tpr07229.1	http://www.genome.jp/kegg-bin/show_pathway?ko00195/K02634%09yellow/K02723%09yellow
Metabolism	Glycan biosynthesis and metabolism	Glycosylphosphatidylinositol (GPI)-anchor biosynthesis	ko00563	1	38	0.981286	1	rna-Tpr20561.1	http://www.genome.jp/kegg-bin/show_pathway?ko00563/K05283%09yellow
Metabolism	Glycan biosynthesis and metabolism	N-Glycan biosynthesis	ko00510	5	54	0.632276	1	rna-Tpr33772.1,rna-Tpr33775.1,rna-Tpr05600.1,rna-Tpr35359.1,rna-Tpr03527.1	http://www.genome.jp/kegg-bin/show_pathway?ko00510/K01228%09yellow/K01001%09yellow
Metabolism	Lipid metabolism	Arachidonic acid metabolism	ko00590	2	19	0.575685	1	rna-Tpr22683.1,rna-Tpr12020.1	http://www.genome.jp/kegg-bin/show_pathway?ko00590/K01047%09yellow
Metabolism	Lipid metabolism	Cutin, suberine and wax biosynthesis	ko00073	4	38	0.5293	1	rna-Tpr18544.1,rna-Tpr27938.1,rna-Tpr18546.1,rna-Tpr19899.1	http://www.genome.jp/kegg-bin/show_pathway?ko00073/K13356%09yellow/K13407%09yellow
Metabolism	Lipid metabolism	Ether lipid metabolism	ko00565	2	40	0.917719	1	rna-Tpr22683.1,rna-Tpr12020.1	http://www.genome.jp/kegg-bin/show_pathway?ko00565/K01047%09yellow
Metabolism	Lipid metabolism	Fatty acid degradation	ko00071	5	76	0.884717	1	rna-Tpr06046.1,rna-Tpr27164.1,rna-Tpr01585.1,rna-Tpr09183.1,rna-Tpr27166.1	http://www.genome.jp/kegg-bin/show_pathway?ko00071/K01897%09yellow
Metabolism	Lipid metabolism	Glycerolipid metabolism	ko00561	9	115	0.817938	1	rna-Tpr33347.1,rna-Tpr17102.1,rna-Tpr17371.1,rna-Tpr01195.1,rna-Tpr10777.1,rna-Tpr08955.1,rna-Tpr19289.1,rna-Tpr17368.1,rna-Tpr10775.1	http://www.genome.jp/kegg-bin/show_pathway?ko00561/K00630%09yellow/K00864%09yellow/K24189%09yellow
Metabolism	Lipid metabolism	Glycerophospholipid metabolism	ko00564	6	156	0.998722	1	rna-Tpr22683.1,rna-Tpr33347.1,rna-Tpr19289.1,rna-Tpr01195.1,rna-Tpr12020.1,rna-Tpr08955.1	http://www.genome.jp/kegg-bin/show_pathway?ko00564/K01047%09yellow/K00630%09yellow
Metabolism	Lipid metabolism	Sphingolipid metabolism	ko00600	1	37	0.979217	1	rna-Tpr10992.1	http://www.genome.jp/kegg-bin/show_pathway?ko00600/K00654%09yellow
Metabolism	Metabolism of cofactors and vitamins	Porphyrin metabolism	ko00860	4	73	0.940267	1	rna-Tpr34775.1,rna-Tpr15003.1,rna-Tpr22527.1,rna-Tpr20699.1	http://www.genome.jp/kegg-bin/show_pathway?ko00860/K00218%09yellow/K02259%09yellow
Metabolism	Metabolism of cofactors and vitamins	Riboflavin metabolism	ko00740	3	33	0.649512	1	rna-Tpr07345.1,rna-Tpr13423.1,rna-Tpr13057.1	http://www.genome.jp/kegg-bin/show_pathway?ko00740/K00794%09yellow/K20884%09yellow
Metabolism	Metabolism of other amino acids	beta-Alanine metabolism	ko00410	7	75	0.625312	1	rna-Tpr01304.1,rna-Tpr13273.1,rna-Tpr21955.1,rna-Tpr13274.1,rna-Tpr21947.1,rna-Tpr33206.1,rna-Tpr21943.1	http://www.genome.jp/kegg-bin/show_pathway?ko00410/K01431%09yellow/K00276%09yellow
Metabolism	Metabolism of other amino acids	Cyanoamino acid metabolism	ko00460	4	72	0.936014	1	rna-Tpr13828.1,rna-Tpr21428.1,rna-Tpr13824.1,rna-Tpr21430.1	http://www.genome.jp/kegg-bin/show_pathway?ko00460/K01188%09yellow/K01455%09yellow
Metabolism	Metabolism of terpenoids and polyketides	Diterpenoid biosynthesis	ko00904	3	31	0.606451	1	rna-Tpr24900.1,rna-Tpr24901.1,rna-Tpr11040.1	http://www.genome.jp/kegg-bin/show_pathway?ko00904/K04125%09yellow
Metabolism	Metabolism of terpenoids and polyketides	Sesquiterpenoid and triterpenoid biosynthesis	ko00909	3	32	0.628412	1	rna-Tpr30271.1,rna-Tpr05376.1,rna-Tpr22427.1	http://www.genome.jp/kegg-bin/show_pathway?ko00909/K15813%09yellow/K20659%09yellow/K15803%09yellow
Metabolism	Nucleotide metabolism	Purine metabolism	ko00230	3	122	0.999712	1	rna-Tpr32710.1,rna-Tpr32715.1,rna-Tpr32712.1	http://www.genome.jp/kegg-bin/show_pathway?ko00230/K01490%09yellow
Metabolism	Nucleotide metabolism	Pyrimidine metabolism	ko00240	3	86	0.99329	1	rna-Tpr01304.1,rna-Tpr13273.1,rna-Tpr13274.1	http://www.genome.jp/kegg-bin/show_pathway?ko00240/K01431%09yellow
Metabolism	Xenobiotics biodegradation and metabolism	Styrene degradation	ko00643	1	11	0.683494	1	rna-Tpr05549.1	http://www.genome.jp/kegg-bin/show_pathway?ko00643/K01800%09yellow
Organismal Systems	Aging	Longevity regulating pathway	ko04211	6	62	0.588672	1	rna-Tpr30818.1,rna-Tpr05749.1,rna-Tpr05752.1,rna-Tpr20095.1,rna-Tpr20077.3,rna-Tpr30755.1	http://www.genome.jp/kegg-bin/show_pathway?ko04211/K07198%09yellow/K08331%09yellow
Organismal Systems	Aging	Longevity regulating pathway - multiple species	ko04213	4	94	0.987069	1	rna-Tpr30818.1,rna-Tpr05749.1,rna-Tpr05752.1,rna-Tpr30755.1	http://www.genome.jp/kegg-bin/show_pathway?ko04213/K07198%09yellow
Organismal Systems	Circulatory system	Vascular smooth muscle contraction	ko04270	2	30	0.81325	1	rna-Tpr22683.1,rna-Tpr12020.1	http://www.genome.jp/kegg-bin/show_pathway?ko04270/K01047%09yellow
Organismal Systems	Digestive system	Mineral absorption	ko04978	2	42	0.930559	1	rna-Tpr08812.1,rna-Tpr03263.1	http://www.genome.jp/kegg-bin/show_pathway?ko04978/K21398%09yellow
Organismal Systems	Digestive system	Pancreatic secretion	ko04972	2	45	0.946317	1	rna-Tpr22683.1,rna-Tpr12020.1	http://www.genome.jp/kegg-bin/show_pathway?ko04972/K01047%09yellow
Organismal Systems	Digestive system	Protein digestion and absorption	ko04974	1	20	0.876611	1	rna-Tpr34624.1	http://www.genome.jp/kegg-bin/show_pathway?ko04974/K01285%09yellow
Organismal Systems	Endocrine system	Glucagon signaling pathway	ko04922	10	113	0.695666	1	rna-Tpr05749.1,rna-Tpr05752.1,rna-Tpr05939.1,rna-Tpr30755.1,rna-Tpr30818.1,rna-Tpr17651.1,rna-Tpr23537.1,rna-Tpr05930.1,rna-Tpr07780.1,rna-Tpr05940.1	http://www.genome.jp/kegg-bin/show_pathway?ko04922/K07198%09yellow/K04498%09yellow
Organismal Systems	Endocrine system	Oxytocin signaling pathway	ko04921	4	74	0.944262	1	rna-Tpr30818.1,rna-Tpr05749.1,rna-Tpr05752.1,rna-Tpr30755.1	http://www.genome.jp/kegg-bin/show_pathway?ko04921/K07198%09yellow
Organismal Systems	Endocrine system	Progesterone-mediated oocyte maturation	ko04914	2	64	0.990116	1	rna-Tpr24345.1,rna-Tpr33240.1	http://www.genome.jp/kegg-bin/show_pathway?ko04914/K02206%09yellow
Organismal Systems	Endocrine system	Renin-angiotensin system	ko04614	1	10	0.648585	1	rna-Tpr34624.1	http://www.genome.jp/kegg-bin/show_pathway?ko04614/K01285%09yellow
Organismal Systems	Endocrine system	Thyroid hormone signaling pathway	ko04919	7	72	0.581178	1	rna-Tpr17651.1,rna-Tpr00683.1,rna-Tpr05930.1,rna-Tpr23537.1,rna-Tpr05939.1,rna-Tpr07780.1,rna-Tpr05940.1	http://www.genome.jp/kegg-bin/show_pathway?ko04919/K04498%09yellow/K11644%09yellow
Organismal Systems	Environmental adaptation	Plant-pathogen interaction	ko04626	16	247	0.97889	1	rna-Tpr34387.1,rna-Tpr17102.1,rna-Tpr17371.1,rna-Tpr05251.1,rna-Tpr10599.1,rna-Tpr34390.1,rna-Tpr07848.1,rna-Tpr17739.1,rna-Tpr16248.1,rna-Tpr34391.1,rna-Tpr22280.1,rna-Tpr34386.1,rna-Tpr11403.1,rna-Tpr17737.1,rna-Tpr17368.1,rna-Tpr12128.1	http://www.genome.jp/kegg-bin/show_pathway?ko04626/K18875%09yellow/K00864%09yellow/K13412%09yellow/K09487%09yellow
Organismal Systems	Immune system	Antigen processing and presentation	ko04612	12	124	0.581538	1	rna-Tpr05419.1,rna-Tpr22878.1,rna-Tpr21841.1,rna-Tpr22903.1,rna-Tpr13960.1,rna-Tpr21840.1,rna-Tpr22935.1,rna-Tpr22936.1,rna-Tpr22934.1,rna-Tpr10318.1,rna-Tpr11588.1,rna-Tpr33488.1	http://www.genome.jp/kegg-bin/show_pathway?ko04612/K09489%09yellow/K01369%09yellow
Organismal Systems	Immune system	Fc gamma R-mediated phagocytosis	ko04666	6	72	0.732104	1	rna-Tpr02710.2,rna-Tpr12201.1,rna-Tpr33487.1,rna-Tpr11367.1,rna-Tpr12656.1,rna-Tpr00872.1	http://www.genome.jp/kegg-bin/show_pathway?ko04666/K05765%09yellow
Organismal Systems	Nervous system	Retrograde endocannabinoid signaling	ko04723	4	49	0.73024	1	rna-Tpr10089.1,rna-Tpr21590.1,rna-Tpr33157.1,rna-Tpr33153.1	http://www.genome.jp/kegg-bin/show_pathway?ko04723/K11352%09yellow/K03952%09yellow

## Sheet: Supplementary Table 12
Supplementary Table 12 KEGG enrichment of contration genes from the ZhongTian No.5 (p < 0.05)
Pathway Hierarchy1	Pathway Hierarchy2	KEGG Pathway	Pathway ID	Gene Number	Background number	P-Value	Q-Value	Gene IDs	Hyperlink
Environmental Information Processing	Signal transduction	MAPK signaling pathway	ko04010	29	85	2.10537e-19	4.50548e-17	rna-Tpr29411.1,rna-Tpr30502.1,rna-Tpr34516.1,rna-Tpr25853.1,rna-Tpr09492.1,rna-Tpr16013.1,rna-Tpr16755.1,rna-Tpr06869.1,rna-Tpr29895.1,rna-Tpr33325.1,rna-Tpr24962.1,rna-Tpr13705.1,rna-Tpr30496.1,rna-Tpr24963.1,rna-Tpr13063.1,rna-Tpr21935.2,rna-Tpr30494.1,rna-Tpr10494.1,rna-Tpr30492.1,rna-Tpr10672.1,rna-Tpr30493.1,rna-Tpr08069.1,rna-Tpr30156.1,rna-Tpr22556.1,rna-Tpr27780.1,rna-Tpr33528.1,rna-Tpr24…	http://www.genome.jp/kegg-bin/show_pathway?ko04010/K03283%09yellow/K04371%09yellow/K06268%09yellow
Organismal Systems	Immune system	Antigen processing and presentation	ko04612	30	124	2.20857e-15	2.36317e-13	rna-Tpr29411.1,rna-Tpr30502.1,rna-Tpr33692.1,rna-Tpr17556.1,rna-Tpr09492.1,rna-Tpr01852.1,rna-Tpr16755.1,rna-Tpr29895.1,rna-Tpr33325.1,rna-Tpr01751.1,rna-Tpr24962.1,rna-Tpr26956.1,rna-Tpr13705.1,rna-Tpr30496.1,rna-Tpr24963.1,rna-Tpr13063.1,rna-Tpr30494.1,rna-Tpr10672.1,rna-Tpr30492.1,rna-Tpr31885.1,rna-Tpr15832.1,rna-Tpr30493.1,rna-Tpr13871.2,rna-Tpr30156.1,rna-Tpr27780.1,rna-Tpr24964.1,rna-Tpr26…	http://www.genome.jp/kegg-bin/show_pathway?ko04612/K03283%09yellow/K08066%09yellow/K08059%09yellow/K08057%09yellow/K01369%09yellow
Organismal Systems	Endocrine system	Estrogen signaling pathway	ko04915	22	83	1.71419e-12	1.22279e-10	rna-Tpr29411.1,rna-Tpr30502.1,rna-Tpr34516.1,rna-Tpr09492.1,rna-Tpr16755.1,rna-Tpr29895.1,rna-Tpr33325.1,rna-Tpr24962.1,rna-Tpr13705.1,rna-Tpr30496.1,rna-Tpr24963.1,rna-Tpr13063.1,rna-Tpr21935.2,rna-Tpr30494.1,rna-Tpr10672.1,rna-Tpr30492.1,rna-Tpr30493.1,rna-Tpr30156.1,rna-Tpr27780.1,rna-Tpr24964.1,rna-Tpr11922.1,rna-Tpr30519.1	http://www.genome.jp/kegg-bin/show_pathway?ko04915/K03283%09yellow/K04371%09yellow
Organismal Systems	Aging	Longevity regulating pathway - multiple species	ko04213	23	94	3.31386e-12	1.77291e-10	rna-Tpr29411.1,rna-Tpr30502.1,rna-Tpr09492.1,rna-Tpr16755.1,rna-Tpr29895.1,rna-Tpr33325.1,rna-Tpr24962.1,rna-Tpr13705.1,rna-Tpr30496.1,rna-Tpr24963.1,rna-Tpr13063.1,rna-Tpr30494.1,rna-Tpr10672.1,rna-Tpr30492.1,rna-Tpr10390.1,rna-Tpr30439.1,rna-Tpr30493.1,rna-Tpr30156.1,rna-Tpr27780.1,rna-Tpr24964.1,rna-Tpr11922.1,rna-Tpr30519.1,rna-Tpr26318.1	http://www.genome.jp/kegg-bin/show_pathway?ko04213/K03283%09yellow/K03695%09yellow
Organismal Systems	Immune system	Th1 and Th2 cell differentiation	ko04658	9	26	5.70836e-07	2.44318e-05	rna-Tpr21935.2,rna-Tpr34516.1,rna-Tpr25853.1,rna-Tpr10494.1,rna-Tpr16013.1,rna-Tpr06869.1,rna-Tpr08069.1,rna-Tpr22556.1,rna-Tpr33528.1	http://www.genome.jp/kegg-bin/show_pathway?ko04658/K04371%09yellow/K06268%09yellow
Genetic Information Processing	Transcription	Spliceosome	ko03040	32	321	4.10766e-06	0.000146507	rna-Tpr11418.1,rna-Tpr29411.1,rna-Tpr33325.1,rna-Tpr13193.1,rna-Tpr24963.1,rna-Tpr35588.1,rna-Tpr07850.1,rna-Tpr29226.1,rna-Tpr13063.1,rna-Tpr29627.1,rna-Tpr22728.1,rna-Tpr30492.1,rna-Tpr01753.1,rna-Tpr22571.1,rna-Tpr30493.1,rna-Tpr30156.1,rna-Tpr27780.1,rna-Tpr24964.1,rna-Tpr11922.1,rna-Tpr30519.1,rna-Tpr30502.1,rna-Tpr22592.1,rna-Tpr09492.1,rna-Tpr13941.1,rna-Tpr16755.1,rna-Tpr29895.1,rna-Tpr24…	http://www.genome.jp/kegg-bin/show_pathway?ko03040/K12869%09yellow/K03283%09yellow/K12885%09yellow/K12815%09yellow/K12820%09yellow/K12741%09yellow/K12855%09yellow/K11984%09yellow/K12832%09yellow
Organismal Systems	Immune system	Th17 cell differentiation	ko04659	9	34	7.11521e-06	0.000217522	rna-Tpr21935.2,rna-Tpr34516.1,rna-Tpr25853.1,rna-Tpr10494.1,rna-Tpr16013.1,rna-Tpr06869.1,rna-Tpr08069.1,rna-Tpr22556.1,rna-Tpr33528.1	http://www.genome.jp/kegg-bin/show_pathway?ko04659/K04371%09yellow/K06268%09yellow
Environmental Information Processing	Signal transduction	VEGF signaling pathway	ko04370	9	36	1.18566e-05	0.000230664	rna-Tpr21935.2,rna-Tpr25853.1,rna-Tpr34516.1,rna-Tpr10494.1,rna-Tpr16013.1,rna-Tpr06869.1,rna-Tpr08069.1,rna-Tpr22556.1,rna-Tpr33528.1	http://www.genome.jp/kegg-bin/show_pathway?ko04370/K04371%09yellow/K06268%09yellow
Organismal Systems	Immune system	B cell receptor signaling pathway	ko04662	9	36	1.18566e-05	0.000230664	rna-Tpr21935.2,rna-Tpr34516.1,rna-Tpr25853.1,rna-Tpr10494.1,rna-Tpr16013.1,rna-Tpr06869.1,rna-Tpr08069.1,rna-Tpr22556.1,rna-Tpr33528.1	http://www.genome.jp/kegg-bin/show_pathway?ko04662/K04371%09yellow/K06268%09yellow
Organismal Systems	Immune system	C-type lectin receptor signaling pathway	ko04625	9	36	1.18566e-05	0.000230664	rna-Tpr21935.2,rna-Tpr34516.1,rna-Tpr25853.1,rna-Tpr10494.1,rna-Tpr16013.1,rna-Tpr06869.1,rna-Tpr08069.1,rna-Tpr22556.1,rna-Tpr33528.1	http://www.genome.jp/kegg-bin/show_pathway?ko04625/K04371%09yellow/K06268%09yellow
Organismal Systems	Immune system	Natural killer cell mediated cytotoxicity	ko04650	9	35	9.22887e-06	0.000230664	rna-Tpr21935.2,rna-Tpr25853.1,rna-Tpr34516.1,rna-Tpr10494.1,rna-Tpr16013.1,rna-Tpr06869.1,rna-Tpr08069.1,rna-Tpr22556.1,rna-Tpr33528.1	http://www.genome.jp/kegg-bin/show_pathway?ko04650/K04371%09yellow/K06268%09yellow
Genetic Information Processing	Folding, sorting and degradation	Protein processing in endoplasmic reticulum	ko04141	29	296	1.61633e-05	0.000288245	rna-Tpr29411.1,rna-Tpr30502.1,rna-Tpr09492.1,rna-Tpr16755.1,rna-Tpr29895.1,rna-Tpr33325.1,rna-Tpr24962.1,rna-Tpr01751.1,rna-Tpr14128.1,rna-Tpr13705.1,rna-Tpr10389.1,rna-Tpr30496.1,rna-Tpr24963.1,rna-Tpr08956.1,rna-Tpr13063.1,rna-Tpr19747.1,rna-Tpr30494.1,rna-Tpr30492.1,rna-Tpr10672.1,rna-Tpr03593.1,rna-Tpr30493.1,rna-Tpr30156.1,rna-Tpr13871.2,rna-Tpr27780.1,rna-Tpr20829.1,rna-Tpr24964.1,rna-Tpr11…	http://www.genome.jp/kegg-bin/show_pathway?ko04141/K03283%09yellow/K08057%09yellow/K06689%09yellow/K11718%09yellow/K12668%09yellow/K10950%09yellow
Organismal Systems	Nervous system	Glutamatergic synapse	ko04724	11	57	1.86046e-05	0.000306261	rna-Tpr21935.2,rna-Tpr11332.1,rna-Tpr34516.1,rna-Tpr25853.1,rna-Tpr10494.1,rna-Tpr16013.1,rna-Tpr06869.1,rna-Tpr08069.1,rna-Tpr29352.1,rna-Tpr22556.1,rna-Tpr33528.1	http://www.genome.jp/kegg-bin/show_pathway?ko04724/K04371%09yellow/K01115%09yellow/K06268%09yellow
Cellular Processes	Cellular community - eukaryotes	Gap junction	ko04540	7	24	3.82844e-05	0.000585205	rna-Tpr21935.2,rna-Tpr13137.1,rna-Tpr17694.1,rna-Tpr34516.1,rna-Tpr00875.1,rna-Tpr12192.1,rna-Tpr29011.1	http://www.genome.jp/kegg-bin/show_pathway?ko04540/K04371%09yellow/K07375%09yellow
Cellular Processes	Transport and catabolism	Endocytosis	ko04144	26	267	4.88846e-05	0.000697421	rna-Tpr33124.1,rna-Tpr29411.1,rna-Tpr30502.1,rna-Tpr09492.1,rna-Tpr16755.1,rna-Tpr08118.1,rna-Tpr29895.1,rna-Tpr33325.1,rna-Tpr24962.1,rna-Tpr13705.1,rna-Tpr30496.1,rna-Tpr24963.1,rna-Tpr13063.1,rna-Tpr11332.1,rna-Tpr30494.1,rna-Tpr30492.1,rna-Tpr10672.1,rna-Tpr30493.1,rna-Tpr30156.1,rna-Tpr29352.1,rna-Tpr27780.1,rna-Tpr25245.1,rna-Tpr24964.1,rna-Tpr11922.1,rna-Tpr29387.1,rna-Tpr30519.1	http://www.genome.jp/kegg-bin/show_pathway?ko04144/K18442%09yellow/K03283%09yellow/K11826%09yellow/K01115%09yellow/K07904%09yellow
Organismal Systems	Development and regeneration	Osteoclast differentiation	ko04380	9	44	6.6372e-05	0.000887726	rna-Tpr21935.2,rna-Tpr25853.1,rna-Tpr34516.1,rna-Tpr10494.1,rna-Tpr16013.1,rna-Tpr06869.1,rna-Tpr08069.1,rna-Tpr22556.1,rna-Tpr33528.1	http://www.genome.jp/kegg-bin/show_pathway?ko04380/K04371%09yellow/K06268%09yellow
Cellular Processes	Cell motility	Motor proteins	ko04814	17	147	0.00012697	0.00159833	rna-Tpr29251.1,rna-Tpr12192.1,rna-Tpr04038.1,rna-Tpr27800.1,rna-Tpr14988.1,rna-Tpr17694.1,rna-Tpr29011.1,rna-Tpr01957.1,rna-Tpr13137.1,rna-Tpr03344.1,rna-Tpr32571.1,rna-Tpr00875.1,rna-Tpr05409.1,rna-Tpr02603.1,rna-Tpr10332.1,rna-Tpr30490.1,rna-Tpr35508.1	http://www.genome.jp/kegg-bin/show_pathway?ko04814/K10355%09yellow/K07375%09yellow/K10357%09yellow
Organismal Systems	Development and regeneration	Axon guidance	ko04360	9	49	0.000159883	0.00190083	rna-Tpr21935.2,rna-Tpr34516.1,rna-Tpr25853.1,rna-Tpr10494.1,rna-Tpr16013.1,rna-Tpr06869.1,rna-Tpr08069.1,rna-Tpr22556.1,rna-Tpr33528.1	http://www.genome.jp/kegg-bin/show_pathway?ko04360/K04371%09yellow/K06268%09yellow
Metabolism	Metabolism of other amino acids	Selenocompound metabolism	ko00450	6	23	0.00027519	0.00309951	rna-Tpr10455.1,rna-Tpr02079.1,rna-Tpr08720.1,rna-Tpr20927.1,rna-Tpr07622.1,rna-Tpr07621.1	http://www.genome.jp/kegg-bin/show_pathway?ko00450/K08247%09yellow/K01761%09yellow/K00384%09yellow
Organismal Systems	Immune system	T cell receptor signaling pathway	ko04660	9	53	0.000297557	0.00318386	rna-Tpr21935.2,rna-Tpr34516.1,rna-Tpr25853.1,rna-Tpr10494.1,rna-Tpr16013.1,rna-Tpr06869.1,rna-Tpr08069.1,rna-Tpr22556.1,rna-Tpr33528.1	http://www.genome.jp/kegg-bin/show_pathway?ko04660/K04371%09yellow/K06268%09yellow
Environmental Information Processing	Signal transduction	cGMP-PKG signaling pathway	ko04022	10	67	0.000412685	0.00403444	rna-Tpr21935.2,rna-Tpr32701.1,rna-Tpr34516.1,rna-Tpr25853.1,rna-Tpr10494.1,rna-Tpr16013.1,rna-Tpr06869.1,rna-Tpr08069.1,rna-Tpr22556.1,rna-Tpr33528.1	http://www.genome.jp/kegg-bin/show_pathway?ko04022/K04371%09yellow/K15040%09yellow/K06268%09yellow
Organismal Systems	Endocrine system	Renin secretion	ko04924	7	34	0.000414756	0.00403444	rna-Tpr25853.1,rna-Tpr10494.1,rna-Tpr33528.1,rna-Tpr16013.1,rna-Tpr06869.1,rna-Tpr08069.1,rna-Tpr22556.1	http://www.genome.jp/kegg-bin/show_pathway?ko04924/K06268%09yellow
Organismal Systems	Nervous system	Long-term potentiation	ko04720	9	58	0.000594776	0.005534	rna-Tpr21935.2,rna-Tpr34516.1,rna-Tpr25853.1,rna-Tpr10494.1,rna-Tpr16013.1,rna-Tpr06869.1,rna-Tpr08069.1,rna-Tpr22556.1,rna-Tpr33528.1	http://www.genome.jp/kegg-bin/show_pathway?ko04720/K04371%09yellow/K06268%09yellow
Metabolism	Biosynthesis of other secondary metabolites	Isoflavonoid biosynthesis	ko00943	6	27	0.00070053	0.00624639	rna-Tpr13589.1,rna-Tpr13576.1,rna-Tpr13577.1,rna-Tpr13601.1,rna-Tpr29403.1,rna-Tpr06578.1	http://www.genome.jp/kegg-bin/show_pathway?ko00943/K13262%09yellow/K13259%09yellow/K13265%09yellow
Environmental Information Processing	Signal transduction	TNF signaling pathway	ko04668	4	11	0.000768839	0.00658126	rna-Tpr21935.2,rna-Tpr34516.1,rna-Tpr13283.1,rna-Tpr10220.1	http://www.genome.jp/kegg-bin/show_pathway?ko04668/K04371%09yellow/K17065%09yellow
Metabolism	Xenobiotics biodegradation and metabolism	Drug metabolism - cytochrome P450	ko00982	10	74	0.000922231	0.00759067	rna-Tpr34420.1,rna-Tpr10994.1,rna-Tpr34428.1,rna-Tpr34465.1,rna-Tpr32805.1,rna-Tpr27811.1,rna-Tpr34468.1,rna-Tpr34421.1,rna-Tpr01467.1,rna-Tpr06607.1	http://www.genome.jp/kegg-bin/show_pathway?ko00982/K00799%09yellow/K00001%09yellow/K00121%09yellow
Metabolism	Metabolism of terpenoids and polyketides	Monoterpenoid biosynthesis	ko00902	5	20	0.00111898	0.00869699	rna-Tpr33263.1,rna-Tpr33267.1,rna-Tpr33260.1,rna-Tpr33270.1,rna-Tpr33266.1	http://www.genome.jp/kegg-bin/show_pathway?ko00902/K15095%09yellow
Metabolism	Xenobiotics biodegradation and metabolism	Metabolism of xenobiotics by cytochrome P450	ko00980	10	76	0.00113792	0.00869699	rna-Tpr34420.1,rna-Tpr10994.1,rna-Tpr34428.1,rna-Tpr34465.1,rna-Tpr32805.1,rna-Tpr27811.1,rna-Tpr34468.1,rna-Tpr34421.1,rna-Tpr01467.1,rna-Tpr06607.1	http://www.genome.jp/kegg-bin/show_pathway?ko00980/K00799%09yellow/K00001%09yellow/K00121%09yellow
Metabolism	Carbohydrate metabolism	Pentose and glucuronate interconversions	ko00040	15	153	0.00175418	0.0129447	rna-Tpr23224.1,rna-Tpr17894.1,rna-Tpr26468.1,rna-Tpr01622.1,rna-Tpr04661.1,rna-Tpr19445.1,rna-Tpr26587.1,rna-Tpr16909.1,rna-Tpr18412.1,rna-Tpr24124.1,rna-Tpr01621.1,rna-Tpr27135.1,rna-Tpr16758.1,rna-Tpr27136.1,rna-Tpr27138.1	http://www.genome.jp/kegg-bin/show_pathway?ko00040/K01184%09yellow/K01051%09yellow
Organismal Systems	Immune system	Toll and Imd signaling pathway	ko04624	4	14	0.00211127	0.0150604	rna-Tpr19747.1,rna-Tpr14128.1,rna-Tpr20829.1,rna-Tpr03593.1	http://www.genome.jp/kegg-bin/show_pathway?ko04624/K06689%09yellow
Environmental Information Processing	Signal transduction	Two-component system	ko02020	11	98	0.00243928	0.0168389	rna-Tpr17894.1,rna-Tpr01622.1,rna-Tpr26587.1,rna-Tpr24124.1,rna-Tpr22628.1,rna-Tpr01621.1,rna-Tpr27135.1,rna-Tpr30806.1,rna-Tpr16758.1,rna-Tpr27136.1,rna-Tpr27138.1	http://www.genome.jp/kegg-bin/show_pathway?ko02020/K01051%09yellow/K00626%09yellow/K01179%09yellow
Metabolism	Xenobiotics biodegradation and metabolism	Naphthalene degradation	ko00626	4	15	0.00278536	0.0186271	rna-Tpr34465.1,rna-Tpr27811.1,rna-Tpr34468.1,rna-Tpr06607.1	http://www.genome.jp/kegg-bin/show_pathway?ko00626/K00001%09yellow/K00121%09yellow
Metabolism	Xenobiotics biodegradation and metabolism	Aminobenzoate degradation	ko00627	3	8	0.00341146	0.0216198	rna-Tpr12843.1,rna-Tpr12846.1,rna-Tpr12845.1	http://www.genome.jp/kegg-bin/show_pathway?ko00627/K01426%09yellow
Organismal Systems	Endocrine system	Oxytocin signaling pathway	ko04921	9	74	0.00343493	0.0216198	rna-Tpr21935.2,rna-Tpr25853.1,rna-Tpr34516.1,rna-Tpr10494.1,rna-Tpr16013.1,rna-Tpr06869.1,rna-Tpr08069.1,rna-Tpr22556.1,rna-Tpr33528.1	http://www.genome.jp/kegg-bin/show_pathway?ko04921/K04371%09yellow/K06268%09yellow
Organismal Systems	Endocrine system	Renin-angiotensin system	ko04614	3	10	0.00686938	0.0420013	rna-Tpr27453.1,rna-Tpr34559.2,rna-Tpr34952.1	http://www.genome.jp/kegg-bin/show_pathway?ko04614/K01285%09yellow
Organismal Systems	Endocrine system	Glucagon signaling pathway	ko04922	11	113	0.00726476	0.0431849	rna-Tpr25853.1,rna-Tpr10494.1,rna-Tpr16013.1,rna-Tpr06869.1,rna-Tpr08069.1,rna-Tpr22556.1,rna-Tpr18996.1,rna-Tpr33528.1,rna-Tpr20700.1,rna-Tpr09133.1,rna-Tpr24824.1	http://www.genome.jp/kegg-bin/show_pathway?ko04922/K06268%09yellow/K17491%09yellow/K00850%09yellow
Environmental Information Processing	Signal transduction	Calcium signaling pathway	ko04020	8	69	0.00757913	0.043836	rna-Tpr32701.1,rna-Tpr25853.1,rna-Tpr10494.1,rna-Tpr16013.1,rna-Tpr06869.1,rna-Tpr08069.1,rna-Tpr22556.1,rna-Tpr33528.1	http://www.genome.jp/kegg-bin/show_pathway?ko04020/K15040%09yellow/K06268%09yellow
Genetic Information Processing	Folding, sorting and degradation	RNA degradation	ko03018	14	165	0.00886494	0.0499236	rna-Tpr29317.1,rna-Tpr22258.1,rna-Tpr33311.1,rna-Tpr10204.1,rna-Tpr03214.1,rna-Tpr03216.1,rna-Tpr27442.1,rna-Tpr20700.1,rna-Tpr03151.1,rna-Tpr13316.1,rna-Tpr16201.1,rna-Tpr09133.1,rna-Tpr33913.2,rna-Tpr21690.1	http://www.genome.jp/kegg-bin/show_pathway?ko03018/K12614%09yellow/K12606%09yellow/K04043%09yellow/K12581%09yellow/K00850%09yellow/K03678%09yellow/K12598%09yellow
Metabolism	Xenobiotics biodegradation and metabolism	Styrene degradation	ko00643	3	11	0.00915708	0.0502465	rna-Tpr12843.1,rna-Tpr12846.1,rna-Tpr12845.1	http://www.genome.jp/kegg-bin/show_pathway?ko00643/K01426%09yellow
Metabolism	Biosynthesis of other secondary metabolites	Biosynthesis of various plant secondary metabolites	ko00999	9	88	0.0106741	0.0571065	rna-Tpr27143.1,rna-Tpr11178.1,rna-Tpr17633.1,rna-Tpr02941.1,rna-Tpr11019.1,rna-Tpr27644.1,rna-Tpr29609.1,rna-Tpr06318.1,rna-Tpr09623.1	http://www.genome.jp/kegg-bin/show_pathway?ko00999/K00789%09yellow/K01188%09yellow/K06892%09yellow
Metabolism	Metabolism of cofactors and vitamins	Retinol metabolism	ko00830	4	22	0.0118592	0.0618991	rna-Tpr34465.1,rna-Tpr27811.1,rna-Tpr34468.1,rna-Tpr06607.1	http://www.genome.jp/kegg-bin/show_pathway?ko00830/K00001%09yellow/K00121%09yellow
Metabolism	Carbohydrate metabolism	Galactose metabolism	ko00052	8	76	0.0132996	0.0661886	rna-Tpr25964.1,rna-Tpr05471.1,rna-Tpr29450.1,rna-Tpr07603.1,rna-Tpr30879.1,rna-Tpr20700.1,rna-Tpr05691.1,rna-Tpr09133.1	http://www.genome.jp/kegg-bin/show_pathway?ko00052/K01193%09yellow/K06617%09yellow/K07407%09yellow/K01785%09yellow/K00850%09yellow
Metabolism	Lipid metabolism	Fatty acid degradation	ko00071	8	76	0.0132996	0.0661886	rna-Tpr06954.1,rna-Tpr12095.1,rna-Tpr34465.1,rna-Tpr22628.1,rna-Tpr27811.1,rna-Tpr34468.1,rna-Tpr11427.1,rna-Tpr06607.1	http://www.genome.jp/kegg-bin/show_pathway?ko00071/K18857%09yellow/K01897%09yellow/K00001%09yellow/K00626%09yellow/K00121%09yellow
Organismal Systems	Development and regeneration	Dorso-ventral axis formation	ko04320	2	5	0.0158361	0.0721046	rna-Tpr21935.2,rna-Tpr34516.1	http://www.genome.jp/kegg-bin/show_pathway?ko04320/K04371%09yellow
Organismal Systems	Endocrine system	GnRH secretion	ko04929	2	5	0.0158361	0.0721046	rna-Tpr21935.2,rna-Tpr34516.1	http://www.genome.jp/kegg-bin/show_pathway?ko04929/K04371%09yellow
Organismal Systems	Environmental adaptation	Plant-pathogen interaction	ko04626	18	247	0.0148967	0.0721046	rna-Tpr16249.1,rna-Tpr30398.1,rna-Tpr09944.1,rna-Tpr32339.1,rna-Tpr15728.1,rna-Tpr29433.1,rna-Tpr23077.1,rna-Tpr34026.1,rna-Tpr34032.1,rna-Tpr07015.1,rna-Tpr06705.1,rna-Tpr34033.1,rna-Tpr16116.1,rna-Tpr06700.1,rna-Tpr05562.1,rna-Tpr06706.1,rna-Tpr32245.1,rna-Tpr10307.1	http://www.genome.jp/kegg-bin/show_pathway?ko04626/K13457%09yellow/K13448%09yellow/K13414%09yellow/K13420%09yellow/K05391%09yellow/K13416%09yellow
Organismal Systems	Excretory system	Aldosterone-regulated sodium reabsorption	ko04960	2	5	0.0158361	0.0721046	rna-Tpr21935.2,rna-Tpr34516.1	http://www.genome.jp/kegg-bin/show_pathway?ko04960/K04371%09yellow
Genetic Information Processing	Folding, sorting and degradation	Ubiquitin mediated proteolysis	ko04120	15	196	0.0167376	0.0746217	rna-Tpr19747.1,rna-Tpr13556.1,rna-Tpr03593.1,rna-Tpr34747.1,rna-Tpr26182.1,rna-Tpr34745.1,rna-Tpr32513.3,rna-Tpr27469.1,rna-Tpr14128.1,rna-Tpr12949.1,rna-Tpr20829.1,rna-Tpr19230.1,rna-Tpr25032.1,rna-Tpr06804.1,rna-Tpr13559.1	http://www.genome.jp/kegg-bin/show_pathway?ko04120/K06689%09yellow/K08770%09yellow/K10581%09yellow/K10576%09yellow/K02927%09yellow/K10143%09yellow
Metabolism	Amino acid metabolism	Cysteine and methionine metabolism	ko00270	13	164	0.0192052	0.0838756	rna-Tpr02079.1,rna-Tpr27143.1,rna-Tpr18885.1,rna-Tpr02941.1,rna-Tpr34257.1,rna-Tpr07621.1,rna-Tpr11019.1,rna-Tpr27644.1,rna-Tpr01901.1,rna-Tpr11584.1,rna-Tpr22708.1,rna-Tpr00721.1,rna-Tpr07622.1	http://www.genome.jp/kegg-bin/show_pathway?ko00270/K01761%09yellow/K00789%09yellow/K01738%09yellow/K01762%09yellow
Metabolism	Xenobiotics biodegradation and metabolism	Drug metabolism - other enzymes	ko00983	9	99	0.0217428	0.0930591	rna-Tpr34420.1,rna-Tpr10994.1,rna-Tpr34428.1,rna-Tpr20494.1,rna-Tpr32805.1,rna-Tpr21650.1,rna-Tpr34421.1,rna-Tpr01467.1,rna-Tpr22064.1	http://www.genome.jp/kegg-bin/show_pathway?ko00983/K00799%09yellow/K01464%09yellow/K00876%09yellow
Organismal Systems	Endocrine system	Relaxin signaling pathway	ko04926	2	6	0.0231056	0.0950885	rna-Tpr21935.2,rna-Tpr34516.1	http://www.genome.jp/kegg-bin/show_pathway?ko04926/K04371%09yellow
Organismal Systems	Nervous system	Cholinergic synapse	ko04725	2	6	0.0231056	0.0950885	rna-Tpr21935.2,rna-Tpr34516.1	http://www.genome.jp/kegg-bin/show_pathway?ko04725/K04371%09yellow
Cellular Processes	Transport and catabolism	Phagosome	ko04145	9	101	0.0244109	0.0985647	rna-Tpr13137.1,rna-Tpr25371.1,rna-Tpr00875.1,rna-Tpr12192.1,rna-Tpr13871.2,rna-Tpr10960.1,rna-Tpr01751.1,rna-Tpr17694.1,rna-Tpr29011.1	http://www.genome.jp/kegg-bin/show_pathway?ko04145/K07375%09yellow/K00921%09yellow/K08057%09yellow
Organismal Systems	Aging	Longevity regulating pathway - worm	ko04212	10	121	0.0290442	0.115101	rna-Tpr34420.1,rna-Tpr10994.1,rna-Tpr10204.1,rna-Tpr34428.1,rna-Tpr18996.1,rna-Tpr32805.1,rna-Tpr13316.1,rna-Tpr24824.1,rna-Tpr34421.1,rna-Tpr01467.1	http://www.genome.jp/kegg-bin/show_pathway?ko04212/K00799%09yellow/K04043%09yellow/K17491%09yellow
Metabolism	Xenobiotics biodegradation and metabolism	Chloroalkane and chloroalkene degradation	ko00625	4	29	0.0306715	0.11934	rna-Tpr34465.1,rna-Tpr27811.1,rna-Tpr34468.1,rna-Tpr06607.1	http://www.genome.jp/kegg-bin/show_pathway?ko00625/K00001%09yellow/K00121%09yellow
Organismal Systems	Endocrine system	Prolactin signaling pathway	ko04917	2	8	0.0408201	0.153254	rna-Tpr21935.2,rna-Tpr34516.1	http://www.genome.jp/kegg-bin/show_pathway?ko04917/K04371%09yellow
Organismal Systems	Nervous system	Serotonergic synapse	ko04726	2	8	0.0408201	0.153254	rna-Tpr21935.2,rna-Tpr34516.1	http://www.genome.jp/kegg-bin/show_pathway?ko04726/K04371%09yellow
Genetic Information Processing	Replication and repair	Mismatch repair	ko03430	6	62	0.0431375	0.159163	rna-Tpr03549.1,rna-Tpr03405.1,rna-Tpr16919.1,rna-Tpr17130.1,rna-Tpr28959.1,rna-Tpr03935.1	http://www.genome.jp/kegg-bin/show_pathway?ko03430/K07466%09yellow
Organismal Systems	Endocrine system	Parathyroid hormone synthesis, secretion and action	ko04928	5	47	0.0443907	0.16101	rna-Tpr11332.1,rna-Tpr21935.2,rna-Tpr34516.1,rna-Tpr19785.1,rna-Tpr29352.1	http://www.genome.jp/kegg-bin/show_pathway?ko04928/K01115%09yellow/K04371%09yellow/K08867%09yellow
Organismal Systems	Endocrine system	GnRH signaling pathway	ko04912	4	33	0.0464585	0.165702	rna-Tpr21935.2,rna-Tpr11332.1,rna-Tpr34516.1,rna-Tpr29352.1	http://www.genome.jp/kegg-bin/show_pathway?ko04912/K04371%09yellow/K01115%09yellow
Organismal Systems	Digestive system	Protein digestion and absorption	ko04974	3	20	0.0480172	0.168454	rna-Tpr27453.1,rna-Tpr34559.2,rna-Tpr34952.1	http://www.genome.jp/kegg-bin/show_pathway?ko04974/K01285%09yellow
Cellular Processes	Cellular community - eukaryotes	Signaling pathways regulating pluripotency of stem cells	ko04550	2	9	0.0510658	0.173461	rna-Tpr21935.2,rna-Tpr34516.1	http://www.genome.jp/kegg-bin/show_pathway?ko04550/K04371%09yellow
Environmental Information Processing	Signal transduction	ErbB signaling pathway	ko04012	2	9	0.0510658	0.173461	rna-Tpr21935.2,rna-Tpr34516.1	http://www.genome.jp/kegg-bin/show_pathway?ko04012/K04371%09yellow
Genetic Information Processing	Chromosome	Polycomb repressive complex	ko03083	7	82	0.0537337	0.179672	rna-Tpr19747.1,rna-Tpr14128.1,rna-Tpr20829.1,rna-Tpr22182.1,rna-Tpr22183.1,rna-Tpr22185.1,rna-Tpr03593.1	http://www.genome.jp/kegg-bin/show_pathway?ko03083/K06689%09yellow/K11838%09yellow
Cellular Processes	Cell growth and death	Cellular senescence	ko04218	10	135	0.0545865	0.179715	rna-Tpr32701.1,rna-Tpr21935.2,rna-Tpr25853.1,rna-Tpr34516.1,rna-Tpr10494.1,rna-Tpr16013.1,rna-Tpr06869.1,rna-Tpr08069.1,rna-Tpr22556.1,rna-Tpr33528.1	http://www.genome.jp/kegg-bin/show_pathway?ko04218/K15040%09yellow/K04371%09yellow/K06268%09yellow
Environmental Information Processing	Signal transduction	MAPK signaling pathway - fly	ko04013	6	68	0.0626299	0.203073	rna-Tpr19747.1,rna-Tpr21935.2,rna-Tpr34516.1,rna-Tpr14128.1,rna-Tpr20829.1,rna-Tpr03593.1	http://www.genome.jp/kegg-bin/show_pathway?ko04013/K06689%09yellow/K04371%09yellow
Metabolism	Energy metabolism	Sulfur metabolism	ko00920	5	52	0.063723	0.203533	rna-Tpr11584.1,rna-Tpr00721.1,rna-Tpr18885.1,rna-Tpr34257.1,rna-Tpr01901.1	http://www.genome.jp/kegg-bin/show_pathway?ko00920/K01738%09yellow
Cellular Processes	Transport and catabolism	Mitophagy - animal	ko04137	9	123	0.0701978	0.220916	rna-Tpr13556.1,rna-Tpr12415.1,rna-Tpr01396.1,rna-Tpr01397.1,rna-Tpr32513.3,rna-Tpr27469.1,rna-Tpr28058.1,rna-Tpr06804.1,rna-Tpr13559.1	http://www.genome.jp/kegg-bin/show_pathway?ko04137/K08770%09yellow/K11851%09yellow/K15688%09yellow/K02927%09yellow
Organismal Systems	Nervous system	Long-term depression	ko04730	2	11	0.0738833	0.229145	rna-Tpr21935.2,rna-Tpr34516.1	http://www.genome.jp/kegg-bin/show_pathway?ko04730/K04371%09yellow
Cellular Processes	Transport and catabolism	Autophagy - animal	ko04140	10	144	0.0770948	0.23569	rna-Tpr13556.1,rna-Tpr21935.2,rna-Tpr34516.1,rna-Tpr25866.1,rna-Tpr28402.1,rna-Tpr32513.3,rna-Tpr27469.1,rna-Tpr10439.1,rna-Tpr06804.1,rna-Tpr13559.1	http://www.genome.jp/kegg-bin/show_pathway?ko04140/K08770%09yellow/K04371%09yellow/K07874%09yellow/K02927%09yellow
Metabolism	Amino acid metabolism	Tyrosine metabolism	ko00350	6	73	0.0822663	0.247958	rna-Tpr34465.1,rna-Tpr27811.1,rna-Tpr34468.1,rna-Tpr22165.1,rna-Tpr06607.1,rna-Tpr06954.1	http://www.genome.jp/kegg-bin/show_pathway?ko00350/K00001%09yellow/K00121%09yellow/K00457%09yellow/K18857%09yellow
Metabolism	Amino acid metabolism	Tryptophan metabolism	ko00380	7	93	0.0916752	0.272479	rna-Tpr12843.1,rna-Tpr12846.1,rna-Tpr27795.1,rna-Tpr22628.1,rna-Tpr01806.1,rna-Tpr31528.1,rna-Tpr12845.1	http://www.genome.jp/kegg-bin/show_pathway?ko00380/K01426%09yellow/K11816%09yellow/K00626%09yellow
Genetic Information Processing	Replication and repair	DNA replication	ko03030	6	76	0.0955135	0.279998	rna-Tpr03549.1,rna-Tpr03405.1,rna-Tpr16919.1,rna-Tpr17130.1,rna-Tpr28959.1,rna-Tpr03935.1	http://www.genome.jp/kegg-bin/show_pathway?ko03030/K07466%09yellow
Genetic Information Processing	Replication and repair	Fanconi anemia pathway	ko03460	6	77	0.100168	0.285814	rna-Tpr03549.1,rna-Tpr03405.1,rna-Tpr16919.1,rna-Tpr17130.1,rna-Tpr28959.1,rna-Tpr03935.1	http://www.genome.jp/kegg-bin/show_pathway?ko03460/K07466%09yellow
Metabolism	Amino acid metabolism	Arginine and proline metabolism	ko00330	7	95	0.0998586	0.285814	rna-Tpr21025.1,rna-Tpr12843.1,rna-Tpr12846.1,rna-Tpr31241.1,rna-Tpr08619.1,rna-Tpr21023.1,rna-Tpr12845.1	http://www.genome.jp/kegg-bin/show_pathway?ko00330/K00472%09yellow/K01426%09yellow
Cellular Processes	Cell growth and death	Oocyte meiosis	ko04114	10	155	0.111438	0.313342	rna-Tpr21935.2,rna-Tpr25853.1,rna-Tpr34516.1,rna-Tpr10494.1,rna-Tpr16013.1,rna-Tpr06869.1,rna-Tpr08069.1,rna-Tpr10354.1,rna-Tpr22556.1,rna-Tpr33528.1	http://www.genome.jp/kegg-bin/show_pathway?ko04114/K04371%09yellow/K06268%09yellow/K02365%09yellow
Organismal Systems	Immune system	Fc epsilon RI signaling pathway	ko04664	2	14	0.112745	0.313342	rna-Tpr21935.2,rna-Tpr34516.1	http://www.genome.jp/kegg-bin/show_pathway?ko04664/K04371%09yellow
Organismal Systems	Endocrine system	PPAR signaling pathway	ko03320	4	45	0.115599	0.317155	rna-Tpr13556.1,rna-Tpr12095.1,rna-Tpr11427.1,rna-Tpr13559.1	http://www.genome.jp/kegg-bin/show_pathway?ko03320/K08770%09yellow/K01897%09yellow
Metabolism	Xenobiotics biodegradation and metabolism	Benzoate degradation	ko00362	1	3	0.119497	0.323701	rna-Tpr22628.1	http://www.genome.jp/kegg-bin/show_pathway?ko00362/K00626%09yellow
Organismal Systems	Endocrine system	Growth hormone synthesis, secretion and action	ko04935	2	15	0.126656	0.330541	rna-Tpr21935.2,rna-Tpr34516.1	http://www.genome.jp/kegg-bin/show_pathway?ko04935/K04371%09yellow
Organismal Systems	Environmental adaptation	Circadian entrainment	ko04713	2	15	0.126656	0.330541	rna-Tpr21935.2,rna-Tpr34516.1	http://www.genome.jp/kegg-bin/show_pathway?ko04713/K04371%09yellow
Organismal Systems	Immune system	Toll-like receptor signaling pathway	ko04620	2	15	0.126656	0.330541	rna-Tpr21935.2,rna-Tpr34516.1	http://www.genome.jp/kegg-bin/show_pathway?ko04620/K04371%09yellow
Genetic Information Processing	Replication and repair	Homologous recombination	ko03440	8	122	0.13501	0.348099	rna-Tpr03549.1,rna-Tpr33069.1,rna-Tpr03405.1,rna-Tpr16919.1,rna-Tpr17130.1,rna-Tpr28959.1,rna-Tpr03935.1,rna-Tpr24484.1	http://www.genome.jp/kegg-bin/show_pathway?ko03440/K07466%09yellow/K10875%09yellow
Cellular Processes	Cell growth and death	Apoptosis - fly	ko04214	4	48	0.137446	0.349069	rna-Tpr21935.2,rna-Tpr34516.1,rna-Tpr13283.1,rna-Tpr10220.1	http://www.genome.jp/kegg-bin/show_pathway?ko04214/K04371%09yellow/K17065%09yellow
Metabolism	Biosynthesis of other secondary metabolites	Flavonoid biosynthesis	ko00941	5	66	0.138649	0.349069	rna-Tpr21354.1,rna-Tpr00098.1,rna-Tpr17058.1,rna-Tpr00099.1,rna-Tpr21351.1	http://www.genome.jp/kegg-bin/show_pathway?ko00941/K00588%09yellow/K01859%09yellow/K22845%09yellow
Organismal Systems	Immune system	Platelet activation	ko04611	2	17	0.155552	0.38707	rna-Tpr21935.2,rna-Tpr34516.1	http://www.genome.jp/kegg-bin/show_pathway?ko04611/K04371%09yellow
Cellular Processes	Transport and catabolism	Efferocytosis	ko04148	5	70	0.165054	0.405996	rna-Tpr01751.1,rna-Tpr21935.2,rna-Tpr34516.1,rna-Tpr23135.1,rna-Tpr13871.2	http://www.genome.jp/kegg-bin/show_pathway?ko04148/K08057%09yellow/K04371%09yellow/K23678%09yellow
Organismal Systems	Immune system	Chemokine signaling pathway	ko04062	2	18	0.17043	0.414455	rna-Tpr21935.2,rna-Tpr34516.1	http://www.genome.jp/kegg-bin/show_pathway?ko04062/K04371%09yellow
Metabolism	Metabolism of other amino acids	Cyanoamino acid metabolism	ko00460	5	72	0.178953	0.425511	rna-Tpr11178.1,rna-Tpr17633.1,rna-Tpr07091.2,rna-Tpr09623.1,rna-Tpr29609.1	http://www.genome.jp/kegg-bin/show_pathway?ko00460/K01188%09yellow/K18592%09yellow
Organismal Systems	Endocrine system	Thyroid hormone signaling pathway	ko04919	5	72	0.178953	0.425511	rna-Tpr21935.2,rna-Tpr34516.1,rna-Tpr05480.1,rna-Tpr20700.1,rna-Tpr09133.1	http://www.genome.jp/kegg-bin/show_pathway?ko04919/K04371%09yellow/K15170%09yellow/K00850%09yellow
Cellular Processes	Cell growth and death	Ferroptosis	ko04216	4	54	0.185489	0.436205	rna-Tpr32701.1,rna-Tpr12095.1,rna-Tpr17517.1,rna-Tpr11427.1	http://www.genome.jp/kegg-bin/show_pathway?ko04216/K15040%09yellow/K01897%09yellow/K14685%09yellow
Organismal Systems	Immune system	NOD-like receptor signaling pathway	ko04621	5	74	0.193273	0.44957	rna-Tpr32701.1,rna-Tpr21935.2,rna-Tpr34516.1,rna-Tpr13283.1,rna-Tpr10220.1	http://www.genome.jp/kegg-bin/show_pathway?ko04621/K15040%09yellow/K04371%09yellow/K17065%09yellow
Metabolism	Lipid metabolism	Sphingolipid metabolism	ko00600	3	37	0.197647	0.4548	rna-Tpr33622.1,rna-Tpr29450.1,rna-Tpr10548.1	http://www.genome.jp/kegg-bin/show_pathway?ko00600/K04711%09yellow/K07407%09yellow
Metabolism	Metabolism of terpenoids and polyketides	Zeatin biosynthesis	ko00908	3	38	0.208465	0.47459	rna-Tpr03516.1,rna-Tpr12522.1,rna-Tpr26747.1	http://www.genome.jp/kegg-bin/show_pathway?ko00908/K13495%09yellow/K13496%09yellow
Metabolism	Glycan biosynthesis and metabolism	Other glycan degradation	ko00511	2	21	0.216227	0.48708	rna-Tpr00544.2,rna-Tpr35445.1	http://www.genome.jp/kegg-bin/show_pathway?ko00511/K15923%09yellow/K01206%09yellow
Metabolism	Amino acid metabolism	Phenylalanine metabolism	ko00360	4	59	0.229037	0.510562	rna-Tpr12843.1,rna-Tpr12846.1,rna-Tpr22165.1,rna-Tpr12845.1	http://www.genome.jp/kegg-bin/show_pathway?ko00360/K01426%09yellow/K00457%09yellow
Environmental Information Processing	Signal transduction	Ras signaling pathway	ko04014	4	60	0.238042	0.525165	rna-Tpr21935.2,rna-Tpr11332.1,rna-Tpr34516.1,rna-Tpr29352.1	http://www.genome.jp/kegg-bin/show_pathway?ko04014/K04371%09yellow/K01115%09yellow
Metabolism	Metabolism of other amino acids	Glutathione metabolism	ko00480	7	124	0.256618	0.555426	rna-Tpr32805.1,rna-Tpr34420.1,rna-Tpr01467.1,rna-Tpr10994.1,rna-Tpr34421.1,rna-Tpr34428.1,rna-Tpr07091.2	http://www.genome.jp/kegg-bin/show_pathway?ko00480/K00799%09yellow/K18592%09yellow
Organismal Systems	Digestive system	Fat digestion and absorption	ko04975	1	7	0.256949	0.555426	rna-Tpr22628.1	http://www.genome.jp/kegg-bin/show_pathway?ko04975/K00626%09yellow
Organismal Systems	Endocrine system	Melanogenesis	ko04916	2	24	0.262941	0.562694	rna-Tpr21935.2,rna-Tpr34516.1	http://www.genome.jp/kegg-bin/show_pathway?ko04916/K04371%09yellow
Metabolism	Carbohydrate metabolism	Glycolysis / Gluconeogenesis	ko00010	9	169	0.269689	0.571421	rna-Tpr30879.1,rna-Tpr06954.1,rna-Tpr34465.1,rna-Tpr20700.1,rna-Tpr27811.1,rna-Tpr34468.1,rna-Tpr05691.1,rna-Tpr09133.1,rna-Tpr06607.1	http://www.genome.jp/kegg-bin/show_pathway?ko00010/K01785%09yellow/K18857%09yellow/K00001%09yellow/K00850%09yellow/K00121%09yellow
Environmental Information Processing	Signal transduction	Rap1 signaling pathway	ko04015	2	26	0.294155	0.617148	rna-Tpr21935.2,rna-Tpr34516.1	http://www.genome.jp/kegg-bin/show_pathway?ko04015/K04371%09yellow
Environmental Information Processing	Signal transduction	Sphingolipid signaling pathway	ko04071	4	68	0.312416	0.649099	rna-Tpr21935.2,rna-Tpr11332.1,rna-Tpr34516.1,rna-Tpr29352.1	http://www.genome.jp/kegg-bin/show_pathway?ko04071/K04371%09yellow/K01115%09yellow
Genetic Information Processing	Replication and repair	Non-homologous end-joining	ko03450	1	9	0.31742	0.653153	rna-Tpr02090.1	http://www.genome.jp/kegg-bin/show_pathway?ko03450/K10884%09yellow
Environmental Information Processing	Signal transduction	cAMP signaling pathway	ko04024	4	70	0.331408	0.672187	rna-Tpr21935.2,rna-Tpr11332.1,rna-Tpr34516.1,rna-Tpr29352.1	http://www.genome.jp/kegg-bin/show_pathway?ko04024/K04371%09yellow/K01115%09yellow
Organismal Systems	Nervous system	Retrograde endocannabinoid signaling	ko04723	3	49	0.332952	0.672187	rna-Tpr21935.2,rna-Tpr34516.1,rna-Tpr24837.1	http://www.genome.jp/kegg-bin/show_pathway?ko04723/K04371%09yellow/K03946%09yellow
Environmental Information Processing	Signal transduction	MAPK signaling pathway - yeast	ko04011	3	50	0.344448	0.688895	rna-Tpr21935.2,rna-Tpr34516.1,rna-Tpr31599.1	http://www.genome.jp/kegg-bin/show_pathway?ko04011/K04371%09yellow/K02516%09yellow
Environmental Information Processing	Signal transduction	MAPK signaling pathway - plant	ko04016	9	184	0.356073	0.692724	rna-Tpr34033.1,rna-Tpr09944.1,rna-Tpr35590.1,rna-Tpr02635.1,rna-Tpr32245.1,rna-Tpr27929.1,rna-Tpr34032.1,rna-Tpr34026.1,rna-Tpr10307.1	http://www.genome.jp/kegg-bin/show_pathway?ko04016/K13420%09yellow/K13414%09yellow/K14514%09yellow/K14516%09yellow/K13416%09yellow
Organismal Systems	Circulatory system	Vascular smooth muscle contraction	ko04270	2	30	0.355829	0.692724	rna-Tpr21935.2,rna-Tpr34516.1	http://www.genome.jp/kegg-bin/show_pathway?ko04270/K04371%09yellow
Organismal Systems	Immune system	Fc gamma R-mediated phagocytosis	ko04666	4	72	0.350456	0.692724	rna-Tpr11332.1,rna-Tpr21935.2,rna-Tpr34516.1,rna-Tpr29352.1	http://www.genome.jp/kegg-bin/show_pathway?ko04666/K01115%09yellow/K04371%09yellow
Organismal Systems	Circulatory system	Cardiac muscle contraction	ko04260	1	11	0.372978	0.712654	rna-Tpr20257.1	http://www.genome.jp/kegg-bin/show_pathway?ko04260/K02267%09yellow
Organismal Systems	Immune system	IL-17 signaling pathway	ko04657	2	31	0.370972	0.712654	rna-Tpr21935.2,rna-Tpr34516.1	http://www.genome.jp/kegg-bin/show_pathway?ko04657/K04371%09yellow
Cellular Processes	Cell motility	Regulation of actin cytoskeleton	ko04810	4	77	0.398016	0.716415	rna-Tpr10960.1,rna-Tpr21935.2,rna-Tpr34516.1,rna-Tpr25371.1	http://www.genome.jp/kegg-bin/show_pathway?ko04810/K00921%09yellow/K04371%09yellow
Cellular Processes	Cellular community - eukaryotes	Adherens junction	ko04520	2	33	0.40081	0.716415	rna-Tpr21935.2,rna-Tpr34516.1	http://www.genome.jp/kegg-bin/show_pathway?ko04520/K04371%09yellow
Environmental Information Processing	Signal transduction	FoxO signaling pathway	ko04068	5	100	0.401728	0.716415	rna-Tpr21935.2,rna-Tpr34516.1,rna-Tpr22182.1,rna-Tpr22183.1,rna-Tpr22185.1	http://www.genome.jp/kegg-bin/show_pathway?ko04068/K04371%09yellow/K11838%09yellow
Environmental Information Processing	Signal transduction	Wnt signaling pathway	ko04310	7	143	0.383547	0.716415	rna-Tpr25853.1,rna-Tpr10494.1,rna-Tpr33528.1,rna-Tpr16013.1,rna-Tpr06869.1,rna-Tpr08069.1,rna-Tpr22556.1	http://www.genome.jp/kegg-bin/show_pathway?ko04310/K06268%09yellow
Genetic Information Processing	Translation	Ribosome	ko03010	18	401	0.401345	0.716415	rna-Tpr09797.1,rna-Tpr30919.1,rna-Tpr03078.1,rna-Tpr12918.1,rna-Tpr11295.1,rna-Tpr27469.1,rna-Tpr17867.1,rna-Tpr27232.1,rna-Tpr05465.1,rna-Tpr26000.1,rna-Tpr13635.1,rna-Tpr12357.1,rna-Tpr17257.1,rna-Tpr32513.3,rna-Tpr35002.1,rna-Tpr35476.1,rna-Tpr06804.1,rna-Tpr06594.1	http://www.genome.jp/kegg-bin/show_pathway?ko03010/K02943%09yellow/K02885%09yellow/K02923%09yellow/K02953%09yellow/K02927%09yellow/K02948%09yellow/K02893%09yellow/K02951%09yellow/K02911%09yellow
Metabolism	Amino acid metabolism	Lysine degradation	ko00310	3	54	0.390162	0.716415	rna-Tpr08062.1,rna-Tpr04087.1,rna-Tpr22628.1	http://www.genome.jp/kegg-bin/show_pathway?ko00310/K11420%09yellow/K00626%09yellow
Metabolism	Biosynthesis of other secondary metabolites	Phenylpropanoid biosynthesis	ko00940	9	190	0.391703	0.716415	rna-Tpr33435.1,rna-Tpr21354.1,rna-Tpr08403.1,rna-Tpr08404.1,rna-Tpr15786.1,rna-Tpr33431.1,rna-Tpr17263.1,rna-Tpr21351.1,rna-Tpr35912.1	http://www.genome.jp/kegg-bin/show_pathway?ko00940/K00430%09yellow/K00588%09yellow/K12356%09yellow/K09753%09yellow
Metabolism	Biosynthesis of other secondary metabolites	Stilbenoid, diarylheptanoid and gingerol biosynthesis	ko00945	2	32	0.38597	0.716415	rna-Tpr21354.1,rna-Tpr21351.1	http://www.genome.jp/kegg-bin/show_pathway?ko00945/K00588%09yellow
Metabolism	Lipid metabolism	Linoleic acid metabolism	ko00591	2	34	0.415479	0.734814	rna-Tpr25595.1,rna-Tpr25599.1	http://www.genome.jp/kegg-bin/show_pathway?ko00591/K15718%09yellow
Metabolism	Metabolism of other amino acids	Taurine and hypotaurine metabolism	ko00430	1	13	0.424021	0.743774	rna-Tpr07091.2	http://www.genome.jp/kegg-bin/show_pathway?ko00430/K18592%09yellow
Environmental Information Processing	Signal transduction	Phospholipase D signaling pathway	ko04072	4	81	0.435653	0.757966	rna-Tpr21935.2,rna-Tpr11332.1,rna-Tpr34516.1,rna-Tpr29352.1	http://www.genome.jp/kegg-bin/show_pathway?ko04072/K04371%09yellow/K01115%09yellow
Metabolism	Glycan biosynthesis and metabolism	Glycosphingolipid biosynthesis - globo and isoglobo series	ko00603	1	14	0.447965	0.773101	rna-Tpr29450.1	http://www.genome.jp/kegg-bin/show_pathway?ko00603/K07407%09yellow
Cellular Processes	Transport and catabolism	Peroxisome	ko04146	6	132	0.470134	0.80487	rna-Tpr12095.1,rna-Tpr00829.1,rna-Tpr12936.2,rna-Tpr34434.1,rna-Tpr11427.1,rna-Tpr12937.1	http://www.genome.jp/kegg-bin/show_pathway?ko04146/K01897%09yellow/K13335%09yellow/K11517%09yellow
Environmental Information Processing	Membrane transport	ABC transporters	ko02010	2	41	0.512559	0.838772	rna-Tpr06122.1,rna-Tpr34605.1	http://www.genome.jp/kegg-bin/show_pathway?ko02010/K05666%09yellow
Environmental Information Processing	Signal transduction	HIF-1 signaling pathway	ko04066	4	89	0.508614	0.838772	rna-Tpr21935.2,rna-Tpr34516.1,rna-Tpr20700.1,rna-Tpr09133.1	http://www.genome.jp/kegg-bin/show_pathway?ko04066/K04371%09yellow/K00850%09yellow
Genetic Information Processing	Replication and repair	Nucleotide excision repair	ko03420	6	138	0.513454	0.838772	rna-Tpr03549.1,rna-Tpr03405.1,rna-Tpr16919.1,rna-Tpr17130.1,rna-Tpr28959.1,rna-Tpr03935.1	http://www.genome.jp/kegg-bin/show_pathway?ko03420/K07466%09yellow
Metabolism	Carbohydrate metabolism	Glyoxylate and dicarboxylate metabolism	ko00630	4	88	0.499712	0.838772	rna-Tpr22628.1,rna-Tpr12936.2,rna-Tpr34434.1,rna-Tpr12937.1	http://www.genome.jp/kegg-bin/show_pathway?ko00630/K00626%09yellow/K11517%09yellow
Metabolism	Lipid metabolism	Ether lipid metabolism	ko00565	2	40	0.499343	0.838772	rna-Tpr11332.1,rna-Tpr29352.1	http://www.genome.jp/kegg-bin/show_pathway?ko00565/K01115%09yellow
Organismal Systems	Excretory system	Endocrine and other factor-regulated calcium reabsorption	ko04961	2	41	0.512559	0.838772	rna-Tpr25245.1,rna-Tpr08118.1	http://www.genome.jp/kegg-bin/show_pathway?ko04961/K07904%09yellow/K11826%09yellow
Organismal Systems	Digestive system	Mineral absorption	ko04978	2	42	0.525544	0.852017	rna-Tpr30770.1,rna-Tpr17517.1	http://www.genome.jp/kegg-bin/show_pathway?ko04978/K07213%09yellow/K14685%09yellow
Metabolism	Metabolism of cofactors and vitamins	Pantothenate and CoA biosynthesis	ko00770	3	67	0.530816	0.85314	rna-Tpr20494.1,rna-Tpr22064.1,rna-Tpr35742.1	http://www.genome.jp/kegg-bin/show_pathway?ko00770/K01464%09yellow/K00606%09yellow
Organismal Systems	Digestive system	Cholesterol metabolism	ko04979	1	18	0.534209	0.85314	rna-Tpr32701.1	http://www.genome.jp/kegg-bin/show_pathway?ko04979/K15040%09yellow
Organismal Systems	Nervous system	Neurotrophin signaling pathway	ko04722	2	43	0.538292	0.853293	rna-Tpr21935.2,rna-Tpr34516.1	http://www.genome.jp/kegg-bin/show_pathway?ko04722/K04371%09yellow
Cellular Processes	Cell growth and death	Cell cycle - yeast	ko04111	6	144	0.555373	0.860697	rna-Tpr21935.2,rna-Tpr34516.1,rna-Tpr07137.1,rna-Tpr09493.1,rna-Tpr10354.1,rna-Tpr31599.1	http://www.genome.jp/kegg-bin/show_pathway?ko04111/K04371%09yellow/K06670%09yellow/K02608%09yellow/K02365%09yellow/K02516%09yellow
Cellular Processes	Cellular community - eukaryotes	Focal adhesion	ko04510	2	44	0.550803	0.860697	rna-Tpr21935.2,rna-Tpr34516.1	http://www.genome.jp/kegg-bin/show_pathway?ko04510/K04371%09yellow
Metabolism	Carbohydrate metabolism	Pyruvate metabolism	ko00620	6	145	0.562199	0.860697	rna-Tpr34465.1,rna-Tpr22628.1,rna-Tpr27811.1,rna-Tpr34468.1,rna-Tpr06954.1,rna-Tpr06607.1	http://www.genome.jp/kegg-bin/show_pathway?ko00620/K00001%09yellow/K00626%09yellow/K00121%09yellow/K18857%09yellow
Metabolism	Lipid metabolism	Arachidonic acid metabolism	ko00590	1	19	0.55358	0.860697	rna-Tpr07091.2	http://www.genome.jp/kegg-bin/show_pathway?ko00590/K18592%09yellow
Metabolism	Metabolism of cofactors and vitamins	Folate biosynthesis	ko00790	2	45	0.563072	0.860697	rna-Tpr30062.1,rna-Tpr21581.1	http://www.genome.jp/kegg-bin/show_pathway?ko00790/K01495%09yellow
Cellular Processes	Cell growth and death	Apoptosis	ko04210	2	47	0.586885	0.864711	rna-Tpr21935.2,rna-Tpr34516.1	http://www.genome.jp/kegg-bin/show_pathway?ko04210/K04371%09yellow
Environmental Information Processing	Membrane transport	Bacterial secretion system	ko03070	1	21	0.589943	0.864711	rna-Tpr17377.1	http://www.genome.jp/kegg-bin/show_pathway?ko03070/K03106%09yellow
Metabolism	Biosynthesis of other secondary metabolites	Flavone and flavonol biosynthesis	ko00944	1	20	0.572147	0.864711	rna-Tpr01380.1	http://www.genome.jp/kegg-bin/show_pathway?ko00944/K22772%09yellow
Metabolism	Carbohydrate metabolism	Starch and sucrose metabolism	ko00500	9	222	0.577573	0.864711	rna-Tpr25964.1,rna-Tpr21546.1,rna-Tpr11178.1,rna-Tpr17633.1,rna-Tpr08077.1,rna-Tpr29609.1,rna-Tpr16193.1,rna-Tpr30806.1,rna-Tpr09623.1	http://www.genome.jp/kegg-bin/show_pathway?ko00500/K01193%09yellow/K01177%09yellow/K01188%09yellow/K00700%09yellow/K01179%09yellow
Metabolism	Energy metabolism	Methane metabolism	ko00680	3	72	0.579932	0.864711	rna-Tpr20700.1,rna-Tpr27811.1,rna-Tpr09133.1	http://www.genome.jp/kegg-bin/show_pathway?ko00680/K00850%09yellow/K00121%09yellow
Metabolism	Glycan biosynthesis and metabolism	Other types of O-glycan biosynthesis	ko00514	1	21	0.589943	0.864711	rna-Tpr09595.1	http://www.genome.jp/kegg-bin/show_pathway?ko00514/K18134%09yellow
Environmental Information Processing	Signal transduction	Apelin signaling pathway	ko04371	2	50	0.620775	0.884274	rna-Tpr21935.2,rna-Tpr34516.1	http://www.genome.jp/kegg-bin/show_pathway?ko04371/K04371%09yellow
Genetic Information Processing	Transcription	Basal transcription factors	ko03022	3	76	0.616809	0.884274	rna-Tpr17949.1,rna-Tpr15568.1,rna-Tpr29492.1	http://www.genome.jp/kegg-bin/show_pathway?ko03022/K03120%09yellow
Metabolism	Energy metabolism	Photosynthesis	ko00195	2	51	0.631585	0.884274	rna-Tpr33623.1,rna-Tpr27948.1	http://www.genome.jp/kegg-bin/show_pathway?ko00195/K02112%09yellow/K02721%09yellow
Metabolism	Metabolism of terpenoids and polyketides	Terpenoid backbone biosynthesis	ko00900	3	76	0.616809	0.884274	rna-Tpr22628.1,rna-Tpr15855.1,rna-Tpr29275.1	http://www.genome.jp/kegg-bin/show_pathway?ko00900/K00626%09yellow/K15892%09yellow/K06013%09yellow
Organismal Systems	Circulatory system	Adrenergic signaling in cardiomyocytes	ko04261	2	51	0.631585	0.884274	rna-Tpr21935.2,rna-Tpr34516.1	http://www.genome.jp/kegg-bin/show_pathway?ko04261/K04371%09yellow
Organismal Systems	Endocrine system	Adipocytokine signaling pathway	ko04920	2	49	0.609722	0.884274	rna-Tpr12095.1,rna-Tpr11427.1	http://www.genome.jp/kegg-bin/show_pathway?ko04920/K01897%09yellow
Organismal Systems	Immune system	Neutrophil extracellular trap formation	ko04613	4	104	0.632215	0.884274	rna-Tpr32701.1,rna-Tpr21935.2,rna-Tpr34516.1,rna-Tpr34945.1	http://www.genome.jp/kegg-bin/show_pathway?ko04613/K15040%09yellow/K04371%09yellow/K11252%09yellow
Environmental Information Processing	Signal transduction	Hedgehog signaling pathway	ko04340	2	52	0.642154	0.886587	rna-Tpr04314.1,rna-Tpr07054.1	http://www.genome.jp/kegg-bin/show_pathway?ko04340/K10523%09yellow
Organismal Systems	Digestive system	Bile secretion	ko04976	2	52	0.642154	0.886587	rna-Tpr06122.1,rna-Tpr34605.1	http://www.genome.jp/kegg-bin/show_pathway?ko04976/K05666%09yellow
Metabolism	Metabolism of terpenoids and polyketides	Carotenoid biosynthesis	ko00906	2	53	0.652482	0.895071	rna-Tpr19156.1,rna-Tpr19155.1	http://www.genome.jp/kegg-bin/show_pathway?ko00906/K09842%09yellow
Metabolism	Glycan biosynthesis and metabolism	N-Glycan biosynthesis	ko00510	2	54	0.662571	0.903122	rna-Tpr35438.1,rna-Tpr08956.1	http://www.genome.jp/kegg-bin/show_pathway?ko00510/K00902%09yellow/K12668%09yellow
Metabolism	Nucleotide metabolism	Pyrimidine metabolism	ko00240	3	86	0.699081	0.946856	rna-Tpr20494.1,rna-Tpr21650.1,rna-Tpr22064.1	http://www.genome.jp/kegg-bin/show_pathway?ko00240/K01464%09yellow/K00876%09yellow
Cellular Processes	Cellular community - prokaryotes	Quorum sensing	ko02024	3	93	0.748223	0.957263	rna-Tpr17377.1,rna-Tpr12095.1,rna-Tpr11427.1	http://www.genome.jp/kegg-bin/show_pathway?ko02024/K03106%09yellow/K01897%09yellow
Cellular Processes	Transport and catabolism	Mitophagy - yeast	ko04139	2	61	0.726706	0.957263	rna-Tpr13283.1,rna-Tpr10220.1	http://www.genome.jp/kegg-bin/show_pathway?ko04139/K17065%09yellow
Environmental Information Processing	Signal transduction	AMPK signaling pathway	ko04152	4	122	0.751496	0.957263	rna-Tpr05998.1,rna-Tpr33522.1,rna-Tpr20700.1,rna-Tpr09133.1	http://www.genome.jp/kegg-bin/show_pathway?ko04152/K07877%09yellow/K00850%09yellow
Genetic Information Processing	Chromosome	ATP-dependent chromatin remodeling	ko03082	3	92	0.741618	0.957263	rna-Tpr16227.1,rna-Tpr26542.1,rna-Tpr22295.1	http://www.genome.jp/kegg-bin/show_pathway?ko03082/K22184%09yellow/K11340%09yellow
Metabolism	Carbohydrate metabolism	Butanoate metabolism	ko00650	1	31	0.731921	0.957263	rna-Tpr22628.1	http://www.genome.jp/kegg-bin/show_pathway?ko00650/K00626%09yellow
Metabolism	Carbohydrate metabolism	Pentose phosphate pathway	ko00030	2	62	0.734974	0.957263	rna-Tpr20700.1,rna-Tpr09133.1	http://www.genome.jp/kegg-bin/show_pathway?ko00030/K00850%09yellow
Metabolism	Metabolism of terpenoids and polyketides	Diterpenoid biosynthesis	ko00904	1	31	0.731921	0.957263	rna-Tpr08110.1	http://www.genome.jp/kegg-bin/show_pathway?ko00904/K04123%09yellow
Organismal Systems	Aging	Longevity regulating pathway	ko04211	2	62	0.734974	0.957263	rna-Tpr08062.1,rna-Tpr04087.1	http://www.genome.jp/kegg-bin/show_pathway?ko04211/K11420%09yellow
Organismal Systems	Endocrine system	Progesterone-mediated oocyte maturation	ko04914	2	64	0.750873	0.957263	rna-Tpr21935.2,rna-Tpr34516.1	http://www.genome.jp/kegg-bin/show_pathway?ko04914/K04371%09yellow
Organismal Systems	Environmental adaptation	Circadian rhythm - plant	ko04712	2	63	0.743029	0.957263	rna-Tpr30834.1,rna-Tpr19230.1	http://www.genome.jp/kegg-bin/show_pathway?ko04712/K16166%09yellow/K10143%09yellow
Cellular Processes	Cell growth and death	Necroptosis	ko04217	3	98	0.779239	0.973055	rna-Tpr32701.1,rna-Tpr13283.1,rna-Tpr10220.1	http://www.genome.jp/kegg-bin/show_pathway?ko04217/K15040%09yellow/K17065%09yellow
Environmental Information Processing	Signal transduction	Hedgehog signaling pathway - fly	ko04341	2	74	0.818551	0.973055	rna-Tpr04314.1,rna-Tpr07054.1	http://www.genome.jp/kegg-bin/show_pathway?ko04341/K10523%09yellow
Environmental Information Processing	Signal transduction	mTOR signaling pathway	ko04150	2	74	0.818551	0.973055	rna-Tpr21935.2,rna-Tpr34516.1	http://www.genome.jp/kegg-bin/show_pathway?ko04150/K04371%09yellow
Environmental Information Processing	Signal transduction	TGF-beta signaling pathway	ko04350	2	72	0.806492	0.973055	rna-Tpr21935.2,rna-Tpr34516.1	http://www.genome.jp/kegg-bin/show_pathway?ko04350/K04371%09yellow
Genetic Information Processing	Translation	Ribosome biogenesis in eukaryotes	ko03008	4	138	0.830453	0.973055	rna-Tpr04341.1,rna-Tpr25566.1,rna-Tpr26427.1,rna-Tpr35417.1	http://www.genome.jp/kegg-bin/show_pathway?ko03008/K14570%09yellow/K14572%09yellow/K14563%09yellow
Metabolism	Amino acid metabolism	Histidine metabolism	ko00340	1	35	0.773854	0.973055	rna-Tpr33395.1	http://www.genome.jp/kegg-bin/show_pathway?ko00340/K00013%09yellow
Metabolism	Carbohydrate metabolism	Fructose and mannose metabolism	ko00051	2	76	0.829934	0.973055	rna-Tpr20700.1,rna-Tpr09133.1	http://www.genome.jp/kegg-bin/show_pathway?ko00051/K00850%09yellow
Metabolism	Energy metabolism	Other carbon fixation pathways	ko00720	1	40	0.817184	0.973055	rna-Tpr22628.1	http://www.genome.jp/kegg-bin/show_pathway?ko00720/K00626%09yellow
Metabolism	Glycan biosynthesis and metabolism	Glycosylphosphatidylinositol (GPI)-anchor biosynthesis	ko00563	1	38	0.800947	0.973055	rna-Tpr35431.1	http://www.genome.jp/kegg-bin/show_pathway?ko00563/K03857%09yellow
Metabolism	Glycan biosynthesis and metabolism	Various types of N-glycan biosynthesis	ko00513	1	37	0.792296	0.973055	rna-Tpr08956.1	http://www.genome.jp/kegg-bin/show_pathway?ko00513/K12668%09yellow
Metabolism	Lipid metabolism	alpha-Linolenic acid metabolism	ko00592	2	73	0.812608	0.973055	rna-Tpr05124.1,rna-Tpr06954.1	http://www.genome.jp/kegg-bin/show_pathway?ko00592/K08241%09yellow/K18857%09yellow
Metabolism	Lipid metabolism	Fatty acid biosynthesis	ko00061	2	67	0.77318	0.973055	rna-Tpr12095.1,rna-Tpr11427.1	http://www.genome.jp/kegg-bin/show_pathway?ko00061/K01897%09yellow
Metabolism	Lipid metabolism	Steroid biosynthesis	ko00100	1	42	0.832098	0.973055	rna-Tpr03054.1	http://www.genome.jp/kegg-bin/show_pathway?ko00100/K00222%09yellow
Metabolism	Metabolism of other amino acids	beta-Alanine metabolism	ko00410	2	75	0.824326	0.973055	rna-Tpr20494.1,rna-Tpr22064.1	http://www.genome.jp/kegg-bin/show_pathway?ko00410/K01464%09yellow
Organismal Systems	Excretory system	Vasopressin-regulated water reabsorption	ko04962	1	41	0.824799	0.973055	rna-Tpr25245.1	http://www.genome.jp/kegg-bin/show_pathway?ko04962/K07904%09yellow
Environmental Information Processing	Signal transduction	Phosphatidylinositol signaling system	ko04070	2	84	0.869289	0.984274	rna-Tpr10960.1,rna-Tpr25371.1	http://www.genome.jp/kegg-bin/show_pathway?ko04070/K00921%09yellow
Genetic Information Processing	Folding, sorting and degradation	Proteasome	ko03050	2	83	0.864871	0.984274	rna-Tpr01802.1,rna-Tpr04854.1	http://www.genome.jp/kegg-bin/show_pathway?ko03050/K03065%09yellow/K03031%09yellow
Genetic Information Processing	Translation	Nucleocytoplasmic transport	ko03013	5	177	0.863928	0.984274	rna-Tpr22594.1,rna-Tpr27030.1,rna-Tpr19017.1,rna-Tpr24786.1,rna-Tpr01762.1	http://www.genome.jp/kegg-bin/show_pathway?ko03013/K14300%09yellow/K15042%09yellow
Metabolism	Amino acid metabolism	Arginine biosynthesis	ko00220	1	47	0.864284	0.984274	rna-Tpr30145.1	http://www.genome.jp/kegg-bin/show_pathway?ko00220/K00818%09yellow
Organismal Systems	Digestive system	Pancreatic secretion	ko04972	1	45	0.852224	0.984274	rna-Tpr25245.1	http://www.genome.jp/kegg-bin/show_pathway?ko04972/K07904%09yellow
Organismal Systems	Environmental adaptation	Thermogenesis	ko04714	5	176	0.860693	0.984274	rna-Tpr26542.1,rna-Tpr12095.1,rna-Tpr24837.1,rna-Tpr20257.1,rna-Tpr11427.1	http://www.genome.jp/kegg-bin/show_pathway?ko04714/K11340%09yellow/K01897%09yellow/K03946%09yellow/K02267%09yellow
Cellular Processes	Cell growth and death	Meiosis - yeast	ko04113	2	107	0.94047	0.98969	rna-Tpr09493.1,rna-Tpr10354.1	http://www.genome.jp/kegg-bin/show_pathway?ko04113/K02608%09yellow/K02365%09yellow
Cellular Processes	Cell growth and death	p53 signaling pathway	ko04115	1	61	0.925243	0.98969	rna-Tpr19230.1	http://www.genome.jp/kegg-bin/show_pathway?ko04115/K10143%09yellow
Cellular Processes	Transport and catabolism	Lysosome	ko04142	2	125	0.968592	0.98969	rna-Tpr31885.1,rna-Tpr35445.1	http://www.genome.jp/kegg-bin/show_pathway?ko04142/K01369%09yellow/K01206%09yellow
Environmental Information Processing	Signal transduction	PI3K-Akt signaling pathway	ko04151	2	97	0.915794	0.98969	rna-Tpr21935.2,rna-Tpr34516.1	http://www.genome.jp/kegg-bin/show_pathway?ko04151/K04371%09yellow
Genetic Information Processing	Folding, sorting and degradation	Protein export	ko03060	1	76	0.960567	0.98969	rna-Tpr17377.1	http://www.genome.jp/kegg-bin/show_pathway?ko03060/K03106%09yellow
Genetic Information Processing	Folding, sorting and degradation	SNARE interactions in vesicular transport	ko04130	1	59	0.918592	0.98969	rna-Tpr27694.1	http://www.genome.jp/kegg-bin/show_pathway?ko04130/K08506%09yellow
Genetic Information Processing	Replication and repair	Base excision repair	ko03410	1	62	0.928362	0.98969	rna-Tpr13844.1	http://www.genome.jp/kegg-bin/show_pathway?ko03410/K10773%09yellow
Genetic Information Processing	Transcription	RNA polymerase	ko03020	1	88	0.976374	0.98969	rna-Tpr14172.1	http://www.genome.jp/kegg-bin/show_pathway?ko03020/K03025%09yellow
Genetic Information Processing	Translation	Aminoacyl-tRNA biosynthesis	ko00970	1	87	0.975343	0.98969	rna-Tpr21647.1	http://www.genome.jp/kegg-bin/show_pathway?ko00970/K01890%09yellow
Genetic Information Processing	Translation	mRNA surveillance pathway	ko03015	3	163	0.968097	0.98969	rna-Tpr35561.1,rna-Tpr21338.1,rna-Tpr05686.1	http://www.genome.jp/kegg-bin/show_pathway?ko03015/K14400%09yellow/K14411%09yellow
Metabolism	Amino acid metabolism	Alanine, aspartate and glutamate metabolism	ko00250	1	69	0.946846	0.98969	rna-Tpr19424.1	http://www.genome.jp/kegg-bin/show_pathway?ko00250/K01756%09yellow
Metabolism	Amino acid metabolism	Phenylalanine, tyrosine and tryptophan biosynthesis	ko00400	1	61	0.925243	0.98969	rna-Tpr32115.1	http://www.genome.jp/kegg-bin/show_pathway?ko00400/K15227%09yellow
Metabolism	Amino acid metabolism	Valine, leucine and isoleucine degradation	ko00280	1	71	0.951192	0.98969	rna-Tpr22628.1	http://www.genome.jp/kegg-bin/show_pathway?ko00280/K00626%09yellow
Metabolism	Carbohydrate metabolism	Amino sugar and nucleotide sugar metabolism	ko00520	3	178	0.980441	0.98969	rna-Tpr35639.1,rna-Tpr35181.1,rna-Tpr00953.1	http://www.genome.jp/kegg-bin/show_pathway?ko00520/K01183%09yellow/K01209%09yellow
Metabolism	Carbohydrate metabolism	Inositol phosphate metabolism	ko00562	2	91	0.896672	0.98969	rna-Tpr10960.1,rna-Tpr25371.1	http://www.genome.jp/kegg-bin/show_pathway?ko00562/K00921%09yellow
Metabolism	Energy metabolism	Oxidative phosphorylation	ko00190	3	125	0.896686	0.98969	rna-Tpr24837.1,rna-Tpr33623.1,rna-Tpr20257.1	http://www.genome.jp/kegg-bin/show_pathway?ko00190/K03946%09yellow/K02112%09yellow/K02267%09yellow
Metabolism	Lipid metabolism	Glycerolipid metabolism	ko00561	2	115	0.955097	0.98969	rna-Tpr29450.1,rna-Tpr24975.1	http://www.genome.jp/kegg-bin/show_pathway?ko00561/K07407%09yellow/K13508%09yellow
Metabolism	Lipid metabolism	Glycerophospholipid metabolism	ko00564	4	156	0.893165	0.98969	rna-Tpr11332.1,rna-Tpr34029.1,rna-Tpr29352.1,rna-Tpr24975.1	http://www.genome.jp/kegg-bin/show_pathway?ko00564/K01115%09yellow/K14156%09yellow/K13508%09yellow
Metabolism	Metabolism of cofactors and vitamins	Ubiquinone and other terpenoid-quinone biosynthesis	ko00130	1	81	0.968144	0.98969	rna-Tpr22165.1	http://www.genome.jp/kegg-bin/show_pathway?ko00130/K00457%09yellow
Metabolism	Nucleotide metabolism	Purine metabolism	ko00230	2	122	0.965018	0.98969	rna-Tpr01489.1,rna-Tpr19424.1	http://www.genome.jp/kegg-bin/show_pathway?ko00230/K19964%09yellow/K01756%09yellow
Organismal Systems	Endocrine system	Insulin signaling pathway	ko04910	2	101	0.926641	0.98969	rna-Tpr21935.2,rna-Tpr34516.1	http://www.genome.jp/kegg-bin/show_pathway?ko04910/K04371%09yellow
Organismal Systems	Immune system	Cytosolic DNA-sensing pathway	ko04623	1	62	0.928362	0.98969	rna-Tpr14172.1	http://www.genome.jp/kegg-bin/show_pathway?ko04623/K03025%09yellow
Organismal Systems	Nervous system	Synaptic vesicle cycle	ko04721	1	80	0.966755	0.98969	rna-Tpr08118.1	http://www.genome.jp/kegg-bin/show_pathway?ko04721/K11826%09yellow
Cellular Processes	Cell growth and death	Cell cycle	ko04110	4	236	0.989741	0.994286	rna-Tpr17150.1,rna-Tpr07137.1,rna-Tpr09493.1,rna-Tpr10354.1	http://www.genome.jp/kegg-bin/show_pathway?ko04110/K11267%09yellow/K06670%09yellow/K02608%09yellow/K02365%09yellow
Environmental Information Processing	Signal transduction	Plant hormone signal transduction	ko04075	10	466	0.994286	0.994286	rna-Tpr27795.1,rna-Tpr17895.1,rna-Tpr01806.1,rna-Tpr17769.1,rna-Tpr31528.1,rna-Tpr35590.1,rna-Tpr02635.1,rna-Tpr14020.1,rna-Tpr27929.1,rna-Tpr10307.1	http://www.genome.jp/kegg-bin/show_pathway?ko04075/K11816%09yellow/K14488%09yellow/K14486%09yellow/K14514%09yellow/K14516%09yellow/K00924%09yellow/K13416%09yellow

## Sheet: Supplementary Table 13
Supplementary Table 13 KEGG enrichment of unique genes from ZhongTian No.5 (p < 0.05)
Pathway Hierarchy1	Pathway Hierarchy2	KEGG Pathway	Pathway ID	Gene Number	Background number	P-Value	Q-Value	Gene IDs	Hyperlink
Metabolism	Metabolism of cofactors and vitamins	Ubiquinone and other terpenoid-quinone biosynthesis	ko00130	15	81	1.8907e-10	2.36338e-08	rna-Tpr02409.1,rna-Tpr02407.1,rna-Tpr02410.1,rna-Tpr02411.1,rna-Tpr02403.1,rna-Tpr02413.1,rna-Tpr03275.1,rna-Tpr02406.1,rna-Tpr02404.1,rna-Tpr02402.1,rna-Tpr08893.1,rna-Tpr02405.1,rna-Tpr02408.1,rna-Tpr02412.1,rna-Tpr02414.1	http://www.genome.jp/kegg-bin/show_pathway?ko00130/K03809%09yellow/K12501%09yellow/K01904%09yellow
Cellular Processes	Cell motility	Motor proteins	ko04814	11	147	0.000378558	0.0236599	rna-Tpr24054.1,rna-Tpr32469.1,rna-Tpr33690.1,rna-Tpr27769.1,rna-Tpr32570.1,rna-Tpr00527.1,rna-Tpr13500.1,rna-Tpr20381.1,rna-Tpr24074.1,rna-Tpr19590.1,rna-Tpr27662.1	http://www.genome.jp/kegg-bin/show_pathway?ko04814/K10406%09yellow/K10357%09yellow/K10400%09yellow/K07374%09yellow
Organismal Systems	Immune system	IL-17 signaling pathway	ko04657	4	31	0.00439774	0.183239	rna-Tpr03942.1,rna-Tpr17737.1,rna-Tpr00916.1,rna-Tpr17739.1	http://www.genome.jp/kegg-bin/show_pathway?ko04657/K04079%09yellow/K09487%09yellow
Cellular Processes	Cell growth and death	Cell cycle - yeast	ko04111	8	144	0.0137063	0.313345	rna-Tpr17157.1,rna-Tpr14571.1,rna-Tpr28941.1,rna-Tpr17626.1,rna-Tpr07228.1,rna-Tpr01428.1,rna-Tpr22396.1,rna-Tpr01427.1	http://www.genome.jp/kegg-bin/show_pathway?ko04111/K06670%09yellow/K02608%09yellow/K02541%09yellow/K03094%09yellow/K03358%09yellow/K02365%09yellow/K02606%09yellow
Genetic Information Processing	Translation	Ribosome	ko03010	16	401	0.0150406	0.313345	rna-Tpr01522.1,rna-Tpr20413.1,rna-Tpr25641.1,rna-Tpr30548.1,rna-Tpr04144.1,rna-Tpr20892.1,rna-Tpr17619.1,rna-Tpr02554.1,rna-Tpr20871.1,rna-Tpr23656.1,rna-Tpr04354.1,rna-Tpr31989.1,rna-Tpr00669.1,rna-Tpr05162.1,rna-Tpr23657.1,rna-Tpr20880.1	http://www.genome.jp/kegg-bin/show_pathway?ko03010/K02885%09yellow/K02940%09yellow/K02896%09yellow/K02893%09yellow/K02920%09yellow/K02958%09yellow/K02953%09yellow/K02891%09yellow/K02927%09yellow
Organismal Systems	Digestive system	Mineral absorption	ko04978	4	42	0.0129794	0.313345	rna-Tpr17515.1,rna-Tpr13788.1,rna-Tpr13785.1,rna-Tpr17516.1	http://www.genome.jp/kegg-bin/show_pathway?ko04978/K14685%09yellow/K17686%09yellow/K14686%09yellow
Cellular Processes	Transport and catabolism	Lysosome	ko04142	7	125	0.0197327	0.333388	rna-Tpr05725.1,rna-Tpr23723.1,rna-Tpr29926.1,rna-Tpr26099.1,rna-Tpr28423.1,rna-Tpr29566.1,rna-Tpr34858.1	http://www.genome.jp/kegg-bin/show_pathway?ko04142/K12396%09yellow/K10532%09yellow
Genetic Information Processing	Replication and repair	DNA replication	ko03030	5	76	0.0251497	0.333388	rna-Tpr05791.1,rna-Tpr09750.1,rna-Tpr31858.1,rna-Tpr28941.1,rna-Tpr18790.1	http://www.genome.jp/kegg-bin/show_pathway?ko03030/K07466%09yellow/K02541%09yellow
Genetic Information Processing	Translation	mRNA surveillance pathway	ko03015	8	163	0.0266711	0.333388	rna-Tpr06842.1,rna-Tpr03670.1,rna-Tpr20316.1,rna-Tpr03255.1,rna-Tpr20329.1,rna-Tpr20323.1,rna-Tpr28343.1,rna-Tpr20320.1	http://www.genome.jp/kegg-bin/show_pathway?ko03015/K00565%09yellow/K14396%09yellow/K12881%09yellow/K03267%09yellow
Organismal Systems	Digestive system	Bile secretion	ko04976	4	52	0.02653	0.333388	rna-Tpr34648.1,rna-Tpr19139.1,rna-Tpr19147.1,rna-Tpr16113.1	http://www.genome.jp/kegg-bin/show_pathway?ko04976/K05666%09yellow/K00021%09yellow
Cellular Processes	Cell growth and death	Meiosis - yeast	ko04113	6	107	0.0297132	0.33765	rna-Tpr14571.1,rna-Tpr07228.1,rna-Tpr01428.1,rna-Tpr01427.1,rna-Tpr22396.1,rna-Tpr28941.1	http://www.genome.jp/kegg-bin/show_pathway?ko04113/K02608%09yellow/K03358%09yellow/K02365%09yellow/K02606%09yellow/K02541%09yellow
Organismal Systems	Endocrine system	Estrogen signaling pathway	ko04915	5	83	0.0350112	0.3647	rna-Tpr03942.1,rna-Tpr10985.1,rna-Tpr17737.1,rna-Tpr00916.1,rna-Tpr17739.1	http://www.genome.jp/kegg-bin/show_pathway?ko04915/K04079%09yellow/K09571%09yellow/K09487%09yellow
Genetic Information Processing	Replication and repair	Homologous recombination	ko03440	6	122	0.0509846	0.374887	rna-Tpr30420.1,rna-Tpr03077.1,rna-Tpr05791.1,rna-Tpr09750.1,rna-Tpr31858.1,rna-Tpr18790.1	http://www.genome.jp/kegg-bin/show_pathway?ko03440/K10875%09yellow/K07466%09yellow
Genetic Information Processing	Replication and repair	Mismatch repair	ko03430	4	62	0.0462638	0.374887	rna-Tpr05791.1,rna-Tpr09750.1,rna-Tpr31858.1,rna-Tpr18790.1	http://www.genome.jp/kegg-bin/show_pathway?ko03430/K07466%09yellow
Metabolism	Lipid metabolism	Sphingolipid metabolism	ko00600	3	37	0.0463699	0.374887	rna-Tpr22577.1,rna-Tpr10992.1,rna-Tpr29451.1	http://www.genome.jp/kegg-bin/show_pathway?ko00600/K12349%09yellow/K00654%09yellow/K07407%09yellow
Organismal Systems	Endocrine system	Progesterone-mediated oocyte maturation	ko04914	4	64	0.0509728	0.374887	rna-Tpr03942.1,rna-Tpr07228.1,rna-Tpr00916.1,rna-Tpr15471.1	http://www.genome.jp/kegg-bin/show_pathway?ko04914/K04079%09yellow/K03358%09yellow/K06627%09yellow
Organismal Systems	Endocrine system	Thyroid hormone synthesis	ko04918	2	16	0.0465937	0.374887	rna-Tpr17737.1,rna-Tpr17739.1	http://www.genome.jp/kegg-bin/show_pathway?ko04918/K09487%09yellow
Cellular Processes	Cell growth and death	Cell cycle	ko04110	9	236	0.074396	0.516639	rna-Tpr17157.1,rna-Tpr14571.1,rna-Tpr15471.1,rna-Tpr28941.1,rna-Tpr17626.1,rna-Tpr07228.1,rna-Tpr01428.1,rna-Tpr22396.1,rna-Tpr01427.1	http://www.genome.jp/kegg-bin/show_pathway?ko04110/K06670%09yellow/K02608%09yellow/K06627%09yellow/K02541%09yellow/K03094%09yellow/K03358%09yellow/K02365%09yellow/K02606%09yellow
Genetic Information Processing	Replication and repair	Fanconi anemia pathway	ko03460	4	77	0.0876208	0.576453	rna-Tpr05791.1,rna-Tpr09750.1,rna-Tpr31858.1,rna-Tpr18790.1	http://www.genome.jp/kegg-bin/show_pathway?ko03460/K07466%09yellow
Genetic Information Processing	Translation	Nucleocytoplasmic transport	ko03013	7	177	0.0932817	0.583011	rna-Tpr14356.1,rna-Tpr20329.1,rna-Tpr06317.1,rna-Tpr21791.1,rna-Tpr20323.1,rna-Tpr20316.1,rna-Tpr20320.1	http://www.genome.jp/kegg-bin/show_pathway?ko03013/K14293%09yellow/K12881%09yellow/K18423%09yellow/K15042%09yellow
Genetic Information Processing	Folding, sorting and degradation	Proteasome	ko03050	4	83	0.107869	0.622391	rna-Tpr01803.1,rna-Tpr18747.1,rna-Tpr31114.1,rna-Tpr18748.1	http://www.genome.jp/kegg-bin/show_pathway?ko03050/K03065%09yellow/K02736%09yellow/K03033%09yellow
Genetic Information Processing	Folding, sorting and degradation	Protein processing in endoplasmic reticulum	ko04141	10	296	0.11452	0.622391	rna-Tpr03942.1,rna-Tpr13302.1,rna-Tpr01605.1,rna-Tpr22272.1,rna-Tpr17626.1,rna-Tpr17737.1,rna-Tpr28364.1,rna-Tpr18954.1,rna-Tpr00916.1,rna-Tpr17739.1	http://www.genome.jp/kegg-bin/show_pathway?ko04141/K04079%09yellow/K13993%09yellow/K14005%09yellow/K13719%09yellow/K03094%09yellow/K09487%09yellow/K08057%09yellow/K13525%09yellow
Metabolism	Amino acid metabolism	Lysine degradation	ko00310	3	54	0.113624	0.622391	rna-Tpr20347.1,rna-Tpr02727.1,rna-Tpr20308.1	http://www.genome.jp/kegg-bin/show_pathway?ko00310/K14157%09yellow
Genetic Information Processing	Transcription	RNA polymerase	ko03020	4	88	0.1262	0.657293	rna-Tpr15376.1,rna-Tpr31767.1,rna-Tpr31765.1,rna-Tpr31766.1	http://www.genome.jp/kegg-bin/show_pathway?ko03020/K03022%09yellow/K16252%09yellow
Cellular Processes	Transport and catabolism	Mitophagy - yeast	ko04139	3	61	0.148107	0.712054	rna-Tpr00614.1,rna-Tpr25787.1,rna-Tpr00617.1	http://www.genome.jp/kegg-bin/show_pathway?ko04139/K08330%09yellow/K11644%09yellow
Metabolism	Amino acid metabolism	Tryptophan metabolism	ko00380	4	93	0.145741	0.712054	rna-Tpr06981.1,rna-Tpr03299.1,rna-Tpr06983.1,rna-Tpr06987.1	http://www.genome.jp/kegg-bin/show_pathway?ko00380/K11816%09yellow
Cellular Processes	Cell growth and death	Necroptosis	ko04217	4	98	0.166374	0.730377	rna-Tpr03942.1,rna-Tpr14685.1,rna-Tpr00916.1,rna-Tpr04521.1	http://www.genome.jp/kegg-bin/show_pathway?ko04217/K04079%09yellow/K12195%09yellow
Environmental Information Processing	Signal transduction	PI3K-Akt signaling pathway	ko04151	4	97	0.162166	0.730377	rna-Tpr03942.1,rna-Tpr17737.1,rna-Tpr00916.1,rna-Tpr17739.1	http://www.genome.jp/kegg-bin/show_pathway?ko04151/K04079%09yellow/K09487%09yellow
Organismal Systems	Immune system	Th17 cell differentiation	ko04659	2	34	0.169448	0.730377	rna-Tpr03942.1,rna-Tpr00916.1	http://www.genome.jp/kegg-bin/show_pathway?ko04659/K04079%09yellow
Environmental Information Processing	Membrane transport	ABC transporters	ko02010	2	41	0.225185	0.824053	rna-Tpr34648.1,rna-Tpr16113.1	http://www.genome.jp/kegg-bin/show_pathway?ko02010/K05666%09yellow
Metabolism	Metabolism of cofactors and vitamins	Porphyrin metabolism	ko00860	3	73	0.2135	0.824053	rna-Tpr28616.1,rna-Tpr22509.1,rna-Tpr01505.1	http://www.genome.jp/kegg-bin/show_pathway?ko00860/K00218%09yellow/K13545%09yellow/K02303%09yellow
Metabolism	Metabolism of other amino acids	beta-Alanine metabolism	ko00410	3	75	0.22496	0.824053	rna-Tpr16368.1,rna-Tpr26596.1,rna-Tpr16404.1	http://www.genome.jp/kegg-bin/show_pathway?ko00410/K00232%09yellow/K05605%09yellow/K17839%09yellow
Metabolism	Metabolism of terpenoids and polyketides	Terpenoid backbone biosynthesis	ko00900	3	76	0.230735	0.824053	rna-Tpr19139.1,rna-Tpr00548.1,rna-Tpr19147.1	http://www.genome.jp/kegg-bin/show_pathway?ko00900/K00021%09yellow/K01662%09yellow
Metabolism	Metabolism of terpenoids and polyketides	Zeatin biosynthesis	ko00908	2	38	0.20106	0.824053	rna-Tpr27616.1,rna-Tpr02977.1	http://www.genome.jp/kegg-bin/show_pathway?ko00908/K13496%09yellow
Metabolism	Xenobiotics biodegradation and metabolism	Styrene degradation	ko00643	1	11	0.215638	0.824053	rna-Tpr05549.1	http://www.genome.jp/kegg-bin/show_pathway?ko00643/K01800%09yellow
Cellular Processes	Cell growth and death	Apoptosis - fly	ko04214	2	48	0.282033	0.852303	rna-Tpr18494.1,rna-Tpr02769.1	http://www.genome.jp/kegg-bin/show_pathway?ko04214/K07870%09yellow/K03262%09yellow
Environmental Information Processing	Signal transduction	AMPK signaling pathway	ko04152	4	122	0.276624	0.852303	rna-Tpr19139.1,rna-Tpr19147.1,rna-Tpr15471.1,rna-Tpr06750.1	http://www.genome.jp/kegg-bin/show_pathway?ko04152/K00021%09yellow/K06627%09yellow/K08272%09yellow
Metabolism	Carbohydrate metabolism	Propanoate metabolism	ko00640	2	44	0.249507	0.852303	rna-Tpr16368.1,rna-Tpr26596.1	http://www.genome.jp/kegg-bin/show_pathway?ko00640/K00232%09yellow/K05605%09yellow
Metabolism	Glycan biosynthesis and metabolism	Glycosphingolipid biosynthesis - globo and isoglobo series	ko00603	1	14	0.265937	0.852303	rna-Tpr29451.1	http://www.genome.jp/kegg-bin/show_pathway?ko00603/K07407%09yellow
Organismal Systems	Endocrine system	Parathyroid hormone synthesis, secretion and action	ko04928	2	47	0.273904	0.852303	rna-Tpr28944.1,rna-Tpr09333.1	http://www.genome.jp/kegg-bin/show_pathway?ko04928/K03626%09yellow/K08835%09yellow
Organismal Systems	Immune system	Antigen processing and presentation	ko04612	4	124	0.286374	0.852303	rna-Tpr03942.1,rna-Tpr28364.1,rna-Tpr00916.1,rna-Tpr10322.1	http://www.genome.jp/kegg-bin/show_pathway?ko04612/K04079%09yellow/K08057%09yellow/K09489%09yellow
Organismal Systems	Immune system	Toll and Imd signaling pathway	ko04624	1	14	0.265937	0.852303	rna-Tpr11825.1	http://www.genome.jp/kegg-bin/show_pathway?ko04624/K10704%09yellow
Genetic Information Processing	Translation	Aminoacyl-tRNA biosynthesis	ko00970	3	87	0.295642	0.859426	rna-Tpr32502.1,rna-Tpr03556.1,rna-Tpr01087.1	http://www.genome.jp/kegg-bin/show_pathway?ko00970/K01887%09yellow/K02433%09yellow
Cellular Processes	Cell growth and death	Ferroptosis	ko04216	2	54	0.330531	0.875236	rna-Tpr17515.1,rna-Tpr17516.1	http://www.genome.jp/kegg-bin/show_pathway?ko04216/K14685%09yellow
Cellular Processes	Cell motility	Cytoskeleton in muscle cells	ko04820	1	20	0.357096	0.875236	rna-Tpr32713.1	http://www.genome.jp/kegg-bin/show_pathway?ko04820/K01490%09yellow
Cellular Processes	Cellular community - prokaryotes	Biofilm formation - Escherichia coli	ko02026	1	20	0.357096	0.875236	rna-Tpr07484.1	http://www.genome.jp/kegg-bin/show_pathway?ko02026/K00703%09yellow
Cellular Processes	Transport and catabolism	Autophagy - other	ko04136	2	52	0.31444	0.875236	rna-Tpr00614.1,rna-Tpr00617.1	http://www.genome.jp/kegg-bin/show_pathway?ko04136/K08330%09yellow
Genetic Information Processing	Replication and repair	Nucleotide excision repair	ko03420	4	138	0.355589	0.875236	rna-Tpr05791.1,rna-Tpr09750.1,rna-Tpr31858.1,rna-Tpr18790.1	http://www.genome.jp/kegg-bin/show_pathway?ko03420/K07466%09yellow
Metabolism	Amino acid metabolism	Arginine and proline metabolism	ko00330	3	95	0.343567	0.875236	rna-Tpr16404.1,rna-Tpr21021.1,rna-Tpr21028.1	http://www.genome.jp/kegg-bin/show_pathway?ko00330/K17839%09yellow/K00472%09yellow
Metabolism	Biosynthesis of other secondary metabolites	Flavone and flavonol biosynthesis	ko00944	1	20	0.357096	0.875236	rna-Tpr34899.1	http://www.genome.jp/kegg-bin/show_pathway?ko00944/K22794%09yellow
Metabolism	Metabolism of terpenoids and polyketides	Monoterpenoid biosynthesis	ko00902	1	20	0.357096	0.875236	rna-Tpr33285.1	http://www.genome.jp/kegg-bin/show_pathway?ko00902/K15095%09yellow
Cellular Processes	Cell growth and death	Oocyte meiosis	ko04114	4	155	0.439467	0.88012	rna-Tpr17626.1,rna-Tpr01428.1,rna-Tpr07228.1,rna-Tpr01427.1	http://www.genome.jp/kegg-bin/show_pathway?ko04114/K03094%09yellow/K02365%09yellow/K03358%09yellow
Cellular Processes	Cellular community - eukaryotes	Gap junction	ko04540	1	24	0.411509	0.88012	rna-Tpr00527.1	http://www.genome.jp/kegg-bin/show_pathway?ko04540/K07374%09yellow
Cellular Processes	Transport and catabolism	Autophagy - yeast	ko04138	3	113	0.449472	0.88012	rna-Tpr10992.1,rna-Tpr00614.1,rna-Tpr00617.1	http://www.genome.jp/kegg-bin/show_pathway?ko04138/K00654%09yellow/K08330%09yellow
Cellular Processes	Transport and catabolism	Efferocytosis	ko04148	2	70	0.453921	0.88012	rna-Tpr28364.1,rna-Tpr24812.1	http://www.genome.jp/kegg-bin/show_pathway?ko04148/K08057%09yellow/K14802%09yellow
Cellular Processes	Transport and catabolism	Mitophagy - animal	ko04137	3	123	0.505354	0.88012	rna-Tpr05162.1,rna-Tpr18494.1,rna-Tpr18954.1	http://www.genome.jp/kegg-bin/show_pathway?ko04137/K02927%09yellow/K07870%09yellow/K13525%09yellow
Environmental Information Processing	Signal transduction	mTOR signaling pathway	ko04150	2	74	0.482763	0.88012	rna-Tpr06750.1,rna-Tpr22786.1	http://www.genome.jp/kegg-bin/show_pathway?ko04150/K08272%09yellow/K20403%09yellow
Environmental Information Processing	Signal transduction	Notch signaling pathway	ko04330	1	25	0.42438	0.88012	rna-Tpr22871.1	http://www.genome.jp/kegg-bin/show_pathway?ko04330/K06063%09yellow
Environmental Information Processing	Signal transduction	Sphingolipid signaling pathway	ko04071	2	68	0.43916	0.88012	rna-Tpr22577.1,rna-Tpr10992.1	http://www.genome.jp/kegg-bin/show_pathway?ko04071/K12349%09yellow/K00654%09yellow
Environmental Information Processing	Signal transduction	TGF-beta signaling pathway	ko04350	2	72	0.468458	0.88012	rna-Tpr17626.1,rna-Tpr25787.1	http://www.genome.jp/kegg-bin/show_pathway?ko04350/K03094%09yellow/K11644%09yellow
Genetic Information Processing	Folding, sorting and degradation	SNARE interactions in vesicular transport	ko04130	2	59	0.370249	0.88012	rna-Tpr17652.1,rna-Tpr02857.1	http://www.genome.jp/kegg-bin/show_pathway?ko04130/K08506%09yellow
Genetic Information Processing	Information processing in viruses	Viral life cycle - HIV-1	ko03250	2	61	0.385881	0.88012	rna-Tpr14685.1,rna-Tpr04521.1	http://www.genome.jp/kegg-bin/show_pathway?ko03250/K12195%09yellow
Metabolism	Biosynthesis of other secondary metabolites	Phenylpropanoid biosynthesis	ko00940	5	190	0.400485	0.88012	rna-Tpr28825.1,rna-Tpr21601.1,rna-Tpr08893.1,rna-Tpr08402.1,rna-Tpr05241.1	http://www.genome.jp/kegg-bin/show_pathway?ko00940/K00430%09yellow/K01904%09yellow/K12356%09yellow/K00083%09yellow
Metabolism	Carbohydrate metabolism	Galactose metabolism	ko00052	2	76	0.496829	0.88012	rna-Tpr22532.1,rna-Tpr29451.1	http://www.genome.jp/kegg-bin/show_pathway?ko00052/K06617%09yellow/K07407%09yellow
Metabolism	Glycan biosynthesis and metabolism	Glycosaminoglycan degradation	ko00531	1	25	0.42438	0.88012	rna-Tpr29926.1	http://www.genome.jp/kegg-bin/show_pathway?ko00531/K10532%09yellow
Metabolism	Lipid metabolism	alpha-Linolenic acid metabolism	ko00592	2	73	0.47564	0.88012	rna-Tpr16368.1,rna-Tpr11554.1	http://www.genome.jp/kegg-bin/show_pathway?ko00592/K00232%09yellow/K05894%09yellow
Metabolism	Lipid metabolism	Biosynthesis of unsaturated fatty acids	ko01040	1	32	0.506949	0.88012	rna-Tpr16368.1	http://www.genome.jp/kegg-bin/show_pathway?ko01040/K00232%09yellow
Metabolism	Metabolism of cofactors and vitamins	Thiamine metabolism	ko00730	1	24	0.411509	0.88012	rna-Tpr00548.1	http://www.genome.jp/kegg-bin/show_pathway?ko00730/K01662%09yellow
Metabolism	Nucleotide metabolism	Purine metabolism	ko00230	3	122	0.499893	0.88012	rna-Tpr09151.1,rna-Tpr03460.1,rna-Tpr32713.1	http://www.genome.jp/kegg-bin/show_pathway?ko00230/K10807%09yellow/K00942%09yellow/K01490%09yellow
Organismal Systems	Endocrine system	Thyroid hormone signaling pathway	ko04919	2	72	0.468458	0.88012	rna-Tpr27412.1,rna-Tpr25787.1	http://www.genome.jp/kegg-bin/show_pathway?ko04919/K15170%09yellow/K11644%09yellow
Organismal Systems	Immune system	Cytosolic DNA-sensing pathway	ko04623	2	62	0.393634	0.88012	rna-Tpr15376.1,rna-Tpr32823.1	http://www.genome.jp/kegg-bin/show_pathway?ko04623/K03022%09yellow/K13116%09yellow
Organismal Systems	Immune system	NOD-like receptor signaling pathway	ko04621	2	74	0.482763	0.88012	rna-Tpr03942.1,rna-Tpr00916.1	http://www.genome.jp/kegg-bin/show_pathway?ko04621/K04079%09yellow
Metabolism	Metabolism of cofactors and vitamins	Riboflavin metabolism	ko00740	1	33	0.517739	0.886539	rna-Tpr16528.1	http://www.genome.jp/kegg-bin/show_pathway?ko00740/K14652%09yellow
Cellular Processes	Cell growth and death	Apoptosis	ko04210	1	47	0.646269	0.935285	rna-Tpr00527.1	http://www.genome.jp/kegg-bin/show_pathway?ko04210/K07374%09yellow
Cellular Processes	Cellular community - eukaryotes	Tight junction	ko04530	2	93	0.606101	0.935285	rna-Tpr00527.1,rna-Tpr10322.1	http://www.genome.jp/kegg-bin/show_pathway?ko04530/K07374%09yellow/K09489%09yellow
Cellular Processes	Transport and catabolism	Phagosome	ko04145	2	101	0.650958	0.935285	rna-Tpr28364.1,rna-Tpr00527.1	http://www.genome.jp/kegg-bin/show_pathway?ko04145/K08057%09yellow/K07374%09yellow
Environmental Information Processing	Signal transduction	Two-component system	ko02020	2	98	0.634629	0.935285	rna-Tpr18116.1,rna-Tpr24602.1	http://www.genome.jp/kegg-bin/show_pathway?ko02020/K01051%09yellow
Environmental Information Processing	Signal transduction	Wnt signaling pathway	ko04310	3	143	0.607482	0.935285	rna-Tpr17626.1,rna-Tpr28841.1,rna-Tpr17915.1	http://www.genome.jp/kegg-bin/show_pathway?ko04310/K03094%09yellow/K19882%09yellow
Genetic Information Processing	Folding, sorting and degradation	Ubiquitin mediated proteolysis	ko04120	4	196	0.623285	0.935285	rna-Tpr12605.1,rna-Tpr17626.1,rna-Tpr05162.1,rna-Tpr07228.1	http://www.genome.jp/kegg-bin/show_pathway?ko04120/K10685%09yellow/K03094%09yellow/K02927%09yellow/K03358%09yellow
Genetic Information Processing	Transcription	Spliceosome	ko03040	7	321	0.554892	0.935285	rna-Tpr22871.1,rna-Tpr07594.1,rna-Tpr28084.1,rna-Tpr20329.1,rna-Tpr20323.1,rna-Tpr20316.1,rna-Tpr20320.1	http://www.genome.jp/kegg-bin/show_pathway?ko03040/K06063%09yellow/K12832%09yellow/K12811%09yellow/K12881%09yellow
Metabolism	Glycan biosynthesis and metabolism	Glycosylphosphatidylinositol (GPI)-anchor biosynthesis	ko00563	1	38	0.568258	0.935285	rna-Tpr01642.1	http://www.genome.jp/kegg-bin/show_pathway?ko00563/K05290%09yellow
Metabolism	Lipid metabolism	Steroid biosynthesis	ko00100	1	42	0.604847	0.935285	rna-Tpr05984.1	http://www.genome.jp/kegg-bin/show_pathway?ko00100/K00227%09yellow
Metabolism	Metabolism of cofactors and vitamins	Folate biosynthesis	ko00790	1	45	0.630247	0.935285	rna-Tpr16528.1	http://www.genome.jp/kegg-bin/show_pathway?ko00790/K14652%09yellow
Metabolism	Metabolism of cofactors and vitamins	Lipoic acid metabolism	ko00785	1	40	0.586956	0.935285	rna-Tpr22088.1	http://www.genome.jp/kegg-bin/show_pathway?ko00785/K03801%09yellow
Metabolism	Xenobiotics biodegradation and metabolism	Drug metabolism - other enzymes	ko00983	2	99	0.640137	0.935285	rna-Tpr09151.1,rna-Tpr29748.1	http://www.genome.jp/kegg-bin/show_pathway?ko00983/K10807%09yellow/K00799%09yellow
Organismal Systems	Endocrine system	PPAR signaling pathway	ko03320	1	45	0.630247	0.935285	rna-Tpr16368.1	http://www.genome.jp/kegg-bin/show_pathway?ko03320/K00232%09yellow
Organismal Systems	Environmental adaptation	Plant-pathogen interaction	ko04626	5	247	0.629985	0.935285	rna-Tpr03942.1,rna-Tpr32340.1,rna-Tpr00916.1,rna-Tpr17737.1,rna-Tpr17739.1	http://www.genome.jp/kegg-bin/show_pathway?ko04626/K04079%09yellow/K13448%09yellow/K09487%09yellow
Environmental Information Processing	Signal transduction	Apelin signaling pathway	ko04371	1	50	0.669014	0.950304	rna-Tpr11037.1	http://www.genome.jp/kegg-bin/show_pathway?ko04371/K11406%09yellow
Cellular Processes	Cell growth and death	Cellular senescence	ko04218	2	135	0.797657	0.957101	rna-Tpr00423.1,rna-Tpr15471.1	http://www.genome.jp/kegg-bin/show_pathway?ko04218/K18753%09yellow/K06627%09yellow
Cellular Processes	Transport and catabolism	Endocytosis	ko04144	4	267	0.838646	0.957101	rna-Tpr21096.1,rna-Tpr14685.1,rna-Tpr33363.1,rna-Tpr04521.1	http://www.genome.jp/kegg-bin/show_pathway?ko04144/K11866%09yellow/K12195%09yellow/K12483%09yellow
Environmental Information Processing	Signal transduction	cAMP signaling pathway	ko04024	1	70	0.787571	0.957101	rna-Tpr16368.1	http://www.genome.jp/kegg-bin/show_pathway?ko04024/K00232%09yellow
Environmental Information Processing	Signal transduction	Hedgehog signaling pathway - fly	ko04341	1	74	0.805616	0.957101	rna-Tpr17626.1	http://www.genome.jp/kegg-bin/show_pathway?ko04341/K03094%09yellow
Genetic Information Processing	Chromosome	Polycomb repressive complex	ko03083	1	82	0.837252	0.957101	rna-Tpr17626.1	http://www.genome.jp/kegg-bin/show_pathway?ko03083/K03094%09yellow
Genetic Information Processing	Replication and repair	Base excision repair	ko03410	1	62	0.746319	0.957101	rna-Tpr28205.1	http://www.genome.jp/kegg-bin/show_pathway?ko03410/K03652%09yellow
Metabolism	Amino acid metabolism	Cysteine and methionine metabolism	ko00270	3	164	0.698594	0.957101	rna-Tpr18883.1,rna-Tpr12010.1,rna-Tpr20488.1	http://www.genome.jp/kegg-bin/show_pathway?ko00270/K01738%09yellow/K01762%09yellow/K00558%09yellow
Metabolism	Amino acid metabolism	Tyrosine metabolism	ko00350	1	73	0.801253	0.957101	rna-Tpr05549.1	http://www.genome.jp/kegg-bin/show_pathway?ko00350/K01800%09yellow
Metabolism	Amino acid metabolism	Valine, leucine and isoleucine degradation	ko00280	1	71	0.792233	0.957101	rna-Tpr26596.1	http://www.genome.jp/kegg-bin/show_pathway?ko00280/K05605%09yellow
Metabolism	Biosynthesis of other secondary metabolites	Biosynthesis of various plant secondary metabolites	ko00999	1	88	0.857563	0.957101	rna-Tpr13831.1	http://www.genome.jp/kegg-bin/show_pathway?ko00999/K01188%09yellow
Metabolism	Carbohydrate metabolism	Ascorbate and aldarate metabolism	ko00053	1	76	0.814058	0.957101	rna-Tpr26714.1	http://www.genome.jp/kegg-bin/show_pathway?ko00053/K00103%09yellow
Metabolism	Carbohydrate metabolism	Fructose and mannose metabolism	ko00051	1	76	0.814058	0.957101	rna-Tpr25435.1	http://www.genome.jp/kegg-bin/show_pathway?ko00051/K00847%09yellow
Metabolism	Carbohydrate metabolism	Pentose and glucuronate interconversions	ko00040	2	153	0.850846	0.957101	rna-Tpr18116.1,rna-Tpr24602.1	http://www.genome.jp/kegg-bin/show_pathway?ko00040/K01051%09yellow
Metabolism	Carbohydrate metabolism	Pyruvate metabolism	ko00620	2	145	0.828992	0.957101	rna-Tpr32706.1,rna-Tpr33686.1	http://www.genome.jp/kegg-bin/show_pathway?ko00620/K00873%09yellow/K01759%09yellow
Metabolism	Energy metabolism	Sulfur metabolism	ko00920	1	52	0.683361	0.957101	rna-Tpr18883.1	http://www.genome.jp/kegg-bin/show_pathway?ko00920/K01738%09yellow
Metabolism	Lipid metabolism	Fatty acid degradation	ko00071	1	76	0.814058	0.957101	rna-Tpr16368.1	http://www.genome.jp/kegg-bin/show_pathway?ko00071/K00232%09yellow
Metabolism	Metabolism of cofactors and vitamins	Pantothenate and CoA biosynthesis	ko00770	1	67	0.772949	0.957101	rna-Tpr16404.1	http://www.genome.jp/kegg-bin/show_pathway?ko00770/K17839%09yellow
Metabolism	Metabolism of other amino acids	Cyanoamino acid metabolism	ko00460	1	72	0.796793	0.957101	rna-Tpr13831.1	http://www.genome.jp/kegg-bin/show_pathway?ko00460/K01188%09yellow
Metabolism	Metabolism of other amino acids	Glutathione metabolism	ko00480	2	124	0.757439	0.957101	rna-Tpr09151.1,rna-Tpr29748.1	http://www.genome.jp/kegg-bin/show_pathway?ko00480/K10807%09yellow/K00799%09yellow
Metabolism	Nucleotide metabolism	Pyrimidine metabolism	ko00240	1	86	0.85109	0.957101	rna-Tpr09151.1	http://www.genome.jp/kegg-bin/show_pathway?ko00240/K10807%09yellow
Metabolism	Xenobiotics biodegradation and metabolism	Drug metabolism - cytochrome P450	ko00982	1	74	0.805616	0.957101	rna-Tpr29748.1	http://www.genome.jp/kegg-bin/show_pathway?ko00982/K00799%09yellow
Metabolism	Xenobiotics biodegradation and metabolism	Metabolism of xenobiotics by cytochrome P450	ko00980	1	76	0.814058	0.957101	rna-Tpr29748.1	http://www.genome.jp/kegg-bin/show_pathway?ko00980/K00799%09yellow
Organismal Systems	Aging	Longevity regulating pathway - worm	ko04212	2	121	0.745336	0.957101	rna-Tpr11874.1,rna-Tpr29748.1	http://www.genome.jp/kegg-bin/show_pathway?ko04212/K04077%09yellow/K00799%09yellow
Organismal Systems	Environmental adaptation	Circadian rhythm	ko04710	1	68	0.777931	0.957101	rna-Tpr17626.1	http://www.genome.jp/kegg-bin/show_pathway?ko04710/K03094%09yellow
Metabolism	Carbohydrate metabolism	Starch and sucrose metabolism	ko00500	3	222	0.86688	0.958938	rna-Tpr07484.1,rna-Tpr25435.1,rna-Tpr13831.1	http://www.genome.jp/kegg-bin/show_pathway?ko00500/K00703%09yellow/K00847%09yellow/K01188%09yellow
Environmental Information Processing	Signal transduction	Plant hormone signal transduction	ko04075	7	466	0.887428	0.973057	rna-Tpr25873.1,rna-Tpr06981.1,rna-Tpr12022.1,rna-Tpr03299.1,rna-Tpr06983.1,rna-Tpr14120.1,rna-Tpr06987.1	http://www.genome.jp/kegg-bin/show_pathway?ko04075/K14488%09yellow/K11816%09yellow
Organismal Systems	Immune system	Neutrophil extracellular trap formation	ko04613	1	104	0.900203	0.978481	rna-Tpr11037.1	http://www.genome.jp/kegg-bin/show_pathway?ko04613/K11406%09yellow
Cellular Processes	Transport and catabolism	Autophagy - animal	ko04140	1	144	0.959073	0.983262	rna-Tpr05162.1	http://www.genome.jp/kegg-bin/show_pathway?ko04140/K02927%09yellow
Cellular Processes	Transport and catabolism	Peroxisome	ko04146	1	132	0.94651	0.983262	rna-Tpr16368.1	http://www.genome.jp/kegg-bin/show_pathway?ko04146/K00232%09yellow
Environmental Information Processing	Signal transduction	MAPK signaling pathway - plant	ko04016	1	184	0.983262	0.983262	rna-Tpr13788.1	http://www.genome.jp/kegg-bin/show_pathway?ko04016/K17686%09yellow
Genetic Information Processing	Folding, sorting and degradation	RNA degradation	ko03018	1	165	0.974396	0.983262	rna-Tpr11874.1	http://www.genome.jp/kegg-bin/show_pathway?ko03018/K04077%09yellow
Genetic Information Processing	Translation	Ribosome biogenesis in eukaryotes	ko03008	1	138	0.95321	0.983262	rna-Tpr35761.1	http://www.genome.jp/kegg-bin/show_pathway?ko03008/K06943%09yellow
Metabolism	Carbohydrate metabolism	Amino sugar and nucleotide sugar metabolism	ko00520	1	178	0.980856	0.983262	rna-Tpr25435.1	http://www.genome.jp/kegg-bin/show_pathway?ko00520/K00847%09yellow
Metabolism	Carbohydrate metabolism	Glycolysis / Gluconeogenesis	ko00010	1	169	0.976587	0.983262	rna-Tpr32706.1	http://www.genome.jp/kegg-bin/show_pathway?ko00010/K00873%09yellow
Metabolism	Lipid metabolism	Glycerolipid metabolism	ko00561	1	115	0.921876	0.983262	rna-Tpr29451.1	http://www.genome.jp/kegg-bin/show_pathway?ko00561/K07407%09yellow
Metabolism	Lipid metabolism	Glycerophospholipid metabolism	ko00564	1	156	0.968693	0.983262	rna-Tpr26336.1	http://www.genome.jp/kegg-bin/show_pathway?ko00564/K01126%09yellow
Organismal Systems	Endocrine system	Glucagon signaling pathway	ko04922	1	113	0.918318	0.983262	rna-Tpr32706.1	http://www.genome.jp/kegg-bin/show_pathway?ko04922/K00873%09yellow

## Sheet: Supplementary Table 14
Supplementary Table 14 KEGG enrichment of private genes from ZhongTian No.5 (p < 0.05)
ID	Description	GeneRatio	BgRatio	enrich_factor	pvalue	qvalue	geneID
ko00400	Phenylalanine, tyrosine and tryptophan biosynthesis	15/565	359/48841	3.61	2.3524e-05	0.000742862	rna-Tpr02061.1/rna-Tpr07124.1/rna-Tpr09446.1/rna-Tpr09858.1/rna-Tpr12220.1/rna-Tpr14289.1/rna-Tpr15960.1/rna-Tpr15962.1/rna-Tpr18333.1/rna-Tpr19521.1/rna-Tpr23016.1/rna-Tpr23094.1/rna-Tpr25791.1/rna-Tpr28752.1/rna-Tpr29749.1
ko03060	Protein export	16/565	455/48841	3.04	9.87901e-05	0.00155984	rna-Tpr00047.1/rna-Tpr02563.1/rna-Tpr03081.1/rna-Tpr03306.1/rna-Tpr03699.1/rna-Tpr07453.1/rna-Tpr07828.1/rna-Tpr15397.1/rna-Tpr28519.1/rna-Tpr29244.1/rna-Tpr33001.1/rna-Tpr33002.1/rna-Tpr33210.1/rna-Tpr34493.1/rna-Tpr35875.1/rna-Tpr35887.1
ko00073	Cutin, suberine and wax biosynthesis	12/565	340/48841	3.05	0.000687537	0.00723723	rna-Tpr00580.1/rna-Tpr01161.1/rna-Tpr18544.1/rna-Tpr19899.1/rna-Tpr23832.1/rna-Tpr28596.1/rna-Tpr28679.1/rna-Tpr30076.1/rna-Tpr30920.1/rna-Tpr32601.1/rna-Tpr33148.1/rna-Tpr33155.1
ko00130	Ubiquinone and other terpenoid-quinone biosynthesis	13/565	409/48841	2.75	0.00109396	0.0086365	rna-Tpr02402.1/rna-Tpr02403.1/rna-Tpr02404.1/rna-Tpr02405.1/rna-Tpr02406.1/rna-Tpr02407.1/rna-Tpr02408.1/rna-Tpr02409.1/rna-Tpr02410.1/rna-Tpr02411.1/rna-Tpr02412.1/rna-Tpr02413.1/rna-Tpr02414.1
ko00909	Sesquiterpenoid and triterpenoid biosynthesis	11/565	330/48841	2.88	0.0017803	0.011244	rna-Tpr01674.1/rna-Tpr02784.1/rna-Tpr04471.1/rna-Tpr05732.1/rna-Tpr05871.1/rna-Tpr07670.1/rna-Tpr17206.1/rna-Tpr20215.1/rna-Tpr25093.1/rna-Tpr25636.1/rna-Tpr30271.1
ko00950	Isoquinoline alkaloid biosynthesis	7/565	364/48841	1.66	0.131802	0.623763	rna-Tpr15960.1/rna-Tpr15962.1/rna-Tpr25583.1/rna-Tpr30306.1/rna-Tpr30308.1/rna-Tpr34519.1/rna-Tpr34534.1
ko00591	Linoleic acid metabolism	5/565	235/48841	1.84	0.138267	0.623763	rna-Tpr20593.1/rna-Tpr20632.1/rna-Tpr28097.1/rna-Tpr28147.1/rna-Tpr32168.1
ko01210	2-Oxocarboxylic acid metabolism	7/565	398/48841	1.52	0.180671	0.676709	rna-Tpr02605.1/rna-Tpr04409.1/rna-Tpr09842.1/rna-Tpr15960.1/rna-Tpr15962.1/rna-Tpr26537.1/rna-Tpr30188.1
ko00966	Glucosinolate biosynthesis	3/565	133/48841	1.95	0.200041	0.676709	rna-Tpr02605.1/rna-Tpr04409.1/rna-Tpr09842.1
ko00960	Tropane, piperidine and pyridine alkaloid biosynthesis	4/565	205/48841	1.69	0.214291	0.676709	rna-Tpr15960.1/rna-Tpr15962.1/rna-Tpr30306.1/rna-Tpr30308.1
ko00710	Carbon fixation in photosynthetic organisms	6/565	372/48841	1.39	0.262763	0.717048	rna-Tpr06398.1/rna-Tpr12674.1/rna-Tpr15960.1/rna-Tpr15962.1/rna-Tpr23962.1/rna-Tpr28113.1
ko00906	Carotenoid biosynthesis	5/565	302/48841	1.43	0.272478	0.717048	rna-Tpr00240.1/rna-Tpr25151.1/rna-Tpr25322.1/rna-Tpr25323.1/rna-Tpr27148.1
ko00220	Arginine biosynthesis	4/565	261/48841	1.32	0.357116	0.773275	rna-Tpr15960.1/rna-Tpr15962.1/rna-Tpr26537.1/rna-Tpr30188.1
ko00350	Tyrosine metabolism	6/565	422/48841	1.23	0.363078	0.773275	rna-Tpr15960.1/rna-Tpr15962.1/rna-Tpr25583.1/rna-Tpr30306.1/rna-Tpr30308.1/rna-Tpr34534.1
ko00250	Alanine, aspartate and glutamate metabolism	6/565	441/48841	1.18	0.402026	0.773275	rna-Tpr15960.1/rna-Tpr15962.1/rna-Tpr20458.1/rna-Tpr28786.1/rna-Tpr29706.1/rna-Tpr31749.1
ko04136	Autophagy - other	4/565	285/48841	1.21	0.419548	0.773275	rna-Tpr00614.1/rna-Tpr00617.1/rna-Tpr19614.1/rna-Tpr27994.1
ko00943	Isoflavonoid biosynthesis	4/565	291/48841	1.19	0.434969	0.773275	rna-Tpr13038.1/rna-Tpr13040.1/rna-Tpr16090.1/rna-Tpr16092.1
ko00902	Monoterpenoid biosynthesis	2/565	129/48841	1.34	0.440767	0.773275	rna-Tpr09070.1/rna-Tpr21811.1
ko00360	Phenylalanine metabolism	6/565	479/48841	1.08	0.479105	0.77429	rna-Tpr01184.1/rna-Tpr02896.1/rna-Tpr15960.1/rna-Tpr15962.1/rna-Tpr30306.1/rna-Tpr30308.1
ko00900	Terpenoid backbone biosynthesis	4/565	313/48841	1.1	0.490384	0.77429	rna-Tpr14625.1/rna-Tpr24101.1/rna-Tpr28977.1/rna-Tpr28983.1
ko00590	Arachidonic acid metabolism	2/565	176/48841	0.98	0.605745	0.891475	rna-Tpr27008.1/rna-Tpr27010.1
ko00071	Fatty acid degradation	4/565	387/48841	0.89	0.656244	0.891475	rna-Tpr06046.1/rna-Tpr09183.1/rna-Tpr33148.1/rna-Tpr33155.1
ko03022	Basal transcription factors	4/565	398/48841	0.87	0.677551	0.891475	rna-Tpr03735.1/rna-Tpr10350.1/rna-Tpr15568.1/rna-Tpr18174.1
ko04130	SNARE interactions in vesicular transport	2/565	243/48841	0.71	0.773337	0.891475	rna-Tpr02857.1/rna-Tpr17652.1
ko00051	Fructose and mannose metabolism	4/565	467/48841	0.74	0.789999	0.891475	rna-Tpr22765.1/rna-Tpr23962.1/rna-Tpr24925.1/rna-Tpr28113.1
ko00904	Diterpenoid biosynthesis	2/565	266/48841	0.65	0.81459	0.891475	rna-Tpr08110.1/rna-Tpr25827.1
ko00860	Porphyrin and chlorophyll metabolism	2/565	280/48841	0.62	0.836291	0.891475	rna-Tpr20699.1/rna-Tpr28616.1
ko00410	beta-Alanine metabolism	2/565	287/48841	0.6	0.846258	0.891475	rna-Tpr30306.1/rna-Tpr30308.1
ko00945	Stilbenoid, diarylheptanoid and gingerol biosynthesis	1/565	189/48841	0.46	0.889572	0.891475	rna-Tpr32893.1
ko00061	Fatty acid biosynthesis	2/565	328/48841	0.53	0.894318	0.891475	rna-Tpr06046.1/rna-Tpr09183.1
ko00510	N-Glycan biosynthesis	2/565	351/48841	0.49	0.914755	0.891475	rna-Tpr33772.1/rna-Tpr33775.1
ko00030	Pentose phosphate pathway	2/565	358/48841	0.48	0.920199	0.891475	rna-Tpr23962.1/rna-Tpr28113.1
ko00062	Fatty acid elongation	1/565	242/48841	0.36	0.940562	0.891475	rna-Tpr09665.1
ko01212	Fatty acid metabolism	2/565	475/48841	0.36	0.974391	0.891475	rna-Tpr06046.1/rna-Tpr09183.1
ko00941	Flavonoid biosynthesis	1/565	379/48841	0.23	0.988051	0.891475	rna-Tpr32893.1

## Sheet: Supplementary Table 15
Supplementary Table 15 KEGG enrichment of genes involved SVs including DUP, INV and TRANS from ZhongTian No.5 (p < 0.05)
ID	Description	GeneRatio	BgRatio	enrich_factor	pvalue	qvalue	geneID
ko00908	Zeatin biosynthesis	80/6216	108/13496	1.61	2.69575e-09	3.09302e-07	rna-Tpr01179.1/rna-Tpr01977.1/rna-Tpr02421.1/rna-Tpr02435.1/rna-Tpr02977.1/rna-Tpr03245.1/rna-Tpr03327.1/rna-Tpr03610.1/rna-Tpr03819.1/rna-Tpr04035.1/rna-Tpr04220.1/rna-Tpr05784.1/rna-Tpr05786.1/rna-Tpr05788.1/rna-Tpr05794.1/rna-Tpr05795.1/rna-Tpr05796.1/rna-Tpr05797.1/rna-Tpr05802.1/rna-Tpr05803.1/rna-Tpr05804.1/rna-Tpr05824.1/rna-Tpr05938.1/rna-Tpr05966.1/rna-Tpr06151.1/rna-Tpr06214.1/rna-Tpr07…
ko00520	Amino sugar and nucleotide sugar metabolism	232/6216	394/13496	1.28	1.47904e-07	8.48501e-06	rna-Tpr00006.1/rna-Tpr00589.1/rna-Tpr01991.1/rna-Tpr02582.1/rna-Tpr02669.1/rna-Tpr02853.1/rna-Tpr03666.1/rna-Tpr04295.1/rna-Tpr04696.1/rna-Tpr04836.1/rna-Tpr05012.1/rna-Tpr05395.1/rna-Tpr05431.1/rna-Tpr05629.1/rna-Tpr05645.1/rna-Tpr05806.1/rna-Tpr05863.1/rna-Tpr05889.1/rna-Tpr05957.1/rna-Tpr06048.1/rna-Tpr06082.1/rna-Tpr06237.1/rna-Tpr06595.1/rna-Tpr07016.1/rna-Tpr07141.1/rna-Tpr07386.1/rna-Tpr07…
ko00909	Sesquiterpenoid and triterpenoid biosynthesis	73/6216	106/13496	1.5	1.61698e-06	6.18424e-05	rna-Tpr01674.1/rna-Tpr02784.1/rna-Tpr02867.1/rna-Tpr03244.1/rna-Tpr03818.1/rna-Tpr04471.1/rna-Tpr05376.1/rna-Tpr05732.1/rna-Tpr05871.1/rna-Tpr06139.1/rna-Tpr06450.1/rna-Tpr06833.1/rna-Tpr07102.1/rna-Tpr07670.1/rna-Tpr07734.1/rna-Tpr08455.1/rna-Tpr08469.1/rna-Tpr08817.1/rna-Tpr09453.1/rna-Tpr10863.1/rna-Tpr10983.1/rna-Tpr13334.1/rna-Tpr13377.2/rna-Tpr13379.1/rna-Tpr14131.1/rna-Tpr14444.1/rna-Tpr15…
ko03030	DNA replication	118/6216	191/13496	1.34	7.9153e-06	0.000227044	rna-Tpr01108.1/rna-Tpr01292.1/rna-Tpr01668.1/rna-Tpr03364.1/rna-Tpr03405.1/rna-Tpr03421.1/rna-Tpr03935.1/rna-Tpr04001.1/rna-Tpr04922.1/rna-Tpr04991.1/rna-Tpr05790.1/rna-Tpr05792.1/rna-Tpr05793.1/rna-Tpr06089.1/rna-Tpr06279.1/rna-Tpr06394.1/rna-Tpr06709.1/rna-Tpr06710.1/rna-Tpr07044.1/rna-Tpr07081.1/rna-Tpr07274.1/rna-Tpr07338.1/rna-Tpr07619.1/rna-Tpr08032.1/rna-Tpr08055.3/rna-Tpr08181.1/rna-Tpr08…
ko03430	Mismatch repair	108/6216	182/13496	1.29	0.000199445	0.00457674	rna-Tpr00992.1/rna-Tpr01108.1/rna-Tpr01292.1/rna-Tpr03364.1/rna-Tpr03405.1/rna-Tpr03935.1/rna-Tpr04001.1/rna-Tpr04620.3/rna-Tpr04922.1/rna-Tpr04991.1/rna-Tpr05790.1/rna-Tpr05792.1/rna-Tpr05793.1/rna-Tpr06394.1/rna-Tpr07044.1/rna-Tpr07081.1/rna-Tpr07338.1/rna-Tpr07619.1/rna-Tpr08032.1/rna-Tpr09235.1/rna-Tpr09352.1/rna-Tpr09410.1/rna-Tpr09669.1/rna-Tpr10121.3/rna-Tpr10287.1/rna-Tpr11664.1/rna-Tpr13…
ko03420	Nucleotide excision repair	124/6216	215/13496	1.25	0.000374813	0.00716748	rna-Tpr01108.1/rna-Tpr01292.1/rna-Tpr01389.1/rna-Tpr02804.1/rna-Tpr03364.1/rna-Tpr03405.1/rna-Tpr03935.1/rna-Tpr04001.1/rna-Tpr04922.1/rna-Tpr04991.1/rna-Tpr05790.1/rna-Tpr05792.1/rna-Tpr05793.1/rna-Tpr06089.1/rna-Tpr06142.1/rna-Tpr06394.1/rna-Tpr06709.1/rna-Tpr06710.1/rna-Tpr07044.1/rna-Tpr07081.1/rna-Tpr07338.1/rna-Tpr07619.1/rna-Tpr08032.1/rna-Tpr08055.3/rna-Tpr08065.1/rna-Tpr08067.1/rna-Tpr09…
ko03440	Homologous recombination	159/6216	292/13496	1.18	0.00222117	0.0335044	rna-Tpr01108.1/rna-Tpr01292.1/rna-Tpr01545.1/rna-Tpr01825.1/rna-Tpr01826.2/rna-Tpr02159.1/rna-Tpr02641.1/rna-Tpr02642.1/rna-Tpr02643.1/rna-Tpr02902.1/rna-Tpr02971.1/rna-Tpr02973.1/rna-Tpr02974.1/rna-Tpr03077.1/rna-Tpr03114.1/rna-Tpr03115.1/rna-Tpr03116.1/rna-Tpr03364.1/rna-Tpr03405.1/rna-Tpr03697.2/rna-Tpr03935.1/rna-Tpr04001.1/rna-Tpr04922.1/rna-Tpr04991.1/rna-Tpr05654.1/rna-Tpr05790.1/rna-Tpr05…
ko03060	Protein export	79/6216	135/13496	1.27	0.00233609	0.0335044	rna-Tpr00047.1/rna-Tpr00966.1/rna-Tpr01628.1/rna-Tpr01922.1/rna-Tpr02058.5/rna-Tpr02292.1/rna-Tpr02481.1/rna-Tpr02563.1/rna-Tpr02578.1/rna-Tpr02655.2/rna-Tpr02753.1/rna-Tpr02812.1/rna-Tpr03031.1/rna-Tpr03081.1/rna-Tpr03306.1/rna-Tpr03401.1/rna-Tpr03765.1/rna-Tpr05202.1/rna-Tpr05405.1/rna-Tpr07033.1/rna-Tpr07040.1/rna-Tpr07223.1/rna-Tpr07224.1/rna-Tpr07225.1/rna-Tpr07226.1/rna-Tpr07227.1/rna-Tpr07…
ko00053	Ascorbate and aldarate metabolism	97/6216	172/13496	1.22	0.0039526	0.0503899	rna-Tpr02853.1/rna-Tpr03073.1/rna-Tpr04295.1/rna-Tpr04696.1/rna-Tpr05012.1/rna-Tpr05431.1/rna-Tpr05806.1/rna-Tpr05957.1/rna-Tpr06048.1/rna-Tpr06750.1/rna-Tpr07016.1/rna-Tpr07067.2/rna-Tpr07068.1/rna-Tpr07073.1/rna-Tpr07080.2/rna-Tpr07141.1/rna-Tpr07387.1/rna-Tpr07437.1/rna-Tpr07651.1/rna-Tpr07770.1/rna-Tpr07796.1/rna-Tpr07945.1/rna-Tpr08662.1/rna-Tpr08979.1/rna-Tpr11321.1/rna-Tpr11833.1/rna-Tpr11…
ko00052	Galactose metabolism	156/6216	292/13496	1.16	0.00639312	0.0674048	rna-Tpr01378.2/rna-Tpr02189.1/rna-Tpr02190.1/rna-Tpr02509.1/rna-Tpr02853.1/rna-Tpr02860.2/rna-Tpr03129.1/rna-Tpr03441.1/rna-Tpr03478.2/rna-Tpr03666.1/rna-Tpr04295.1/rna-Tpr04696.1/rna-Tpr05012.1/rna-Tpr05261.1/rna-Tpr05471.1/rna-Tpr05691.1/rna-Tpr05957.1/rna-Tpr06048.1/rna-Tpr06237.1/rna-Tpr06595.1/rna-Tpr06617.1/rna-Tpr06619.1/rna-Tpr06735.1/rna-Tpr07016.1/rna-Tpr07053.1/rna-Tpr07141.1/rna-Tpr07…
ko03018	RNA degradation	192/6216	365/13496	1.14	0.00646221	0.0674048	rna-Tpr00434.1/rna-Tpr00621.1/rna-Tpr01238.1/rna-Tpr01378.2/rna-Tpr01385.1/rna-Tpr01671.1/rna-Tpr01721.1/rna-Tpr01914.1/rna-Tpr02130.1/rna-Tpr02144.1/rna-Tpr02243.1/rna-Tpr02418.2/rna-Tpr02470.1/rna-Tpr02527.1/rna-Tpr02659.1/rna-Tpr02761.3/rna-Tpr02824.2/rna-Tpr02859.1/rna-Tpr03014.1/rna-Tpr03150.1/rna-Tpr03151.1/rna-Tpr03161.1/rna-Tpr03170.1/rna-Tpr03172.1/rna-Tpr03174.1/rna-Tpr03189.1/rna-Tpr03…
ko00040	Pentose and glucuronate interconversions	213/6216	409/13496	1.13	0.00762667	0.0729216	rna-Tpr01510.1/rna-Tpr01591.1/rna-Tpr01607.1/rna-Tpr01621.1/rna-Tpr01622.1/rna-Tpr01632.1/rna-Tpr02213.1/rna-Tpr02650.1/rna-Tpr02853.1/rna-Tpr02956.1/rna-Tpr03065.1/rna-Tpr03482.1/rna-Tpr03484.1/rna-Tpr04295.1/rna-Tpr04652.1/rna-Tpr04661.1/rna-Tpr04696.1/rna-Tpr05012.1/rna-Tpr05431.1/rna-Tpr05505.1/rna-Tpr05680.1/rna-Tpr05681.1/rna-Tpr05739.1/rna-Tpr05806.1/rna-Tpr05886.1/rna-Tpr05957.1/rna-Tpr06…
ko00196	Photosynthesis - antenna proteins	14/6216	21/13496	1.45	0.0466248	0.411507	rna-Tpr05274.2/rna-Tpr05539.1/rna-Tpr05706.1/rna-Tpr05707.1/rna-Tpr05708.1/rna-Tpr05709.1/rna-Tpr05710.1/rna-Tpr06532.1/rna-Tpr10280.1/rna-Tpr15425.1/rna-Tpr22596.1/rna-Tpr22644.1/rna-Tpr23923.1/rna-Tpr25342.1
ko00051	Fructose and mannose metabolism	64/6216	119/13496	1.17	0.0544189	0.445989	rna-Tpr01378.2/rna-Tpr01657.1/rna-Tpr01658.1/rna-Tpr02582.1/rna-Tpr03064.1/rna-Tpr04485.1/rna-Tpr05629.1/rna-Tpr06141.1/rna-Tpr06344.1/rna-Tpr06741.1/rna-Tpr07556.1/rna-Tpr07831.1/rna-Tpr08188.1/rna-Tpr10333.1/rna-Tpr10561.1/rna-Tpr11991.1/rna-Tpr14503.1/rna-Tpr14509.1/rna-Tpr15488.3/rna-Tpr16124.1/rna-Tpr19144.1/rna-Tpr19171.1/rna-Tpr19226.1/rna-Tpr19486.2/rna-Tpr19531.1/rna-Tpr19532.1/rna-Tpr19…
ko00945	Stilbenoid, diarylheptanoid and gingerol biosynthesis	32/6216	56/13496	1.24	0.0628055	0.480407	rna-Tpr07245.1/rna-Tpr08053.1/rna-Tpr10343.1/rna-Tpr10344.1/rna-Tpr10345.1/rna-Tpr12809.1/rna-Tpr12905.1/rna-Tpr15326.1/rna-Tpr16302.1/rna-Tpr16305.1/rna-Tpr17295.2/rna-Tpr17819.1/rna-Tpr19765.1/rna-Tpr19813.1/rna-Tpr19816.1/rna-Tpr19817.1/rna-Tpr19818.1/rna-Tpr19820.1/rna-Tpr21349.1/rna-Tpr21351.2/rna-Tpr21354.1/rna-Tpr22146.1/rna-Tpr22712.1/rna-Tpr23006.1/rna-Tpr23570.1/rna-Tpr26572.1/rna-Tpr26…
ko00071	Fatty acid degradation	56/6216	107/13496	1.14	0.113134	0.774189	rna-Tpr01585.1/rna-Tpr03234.2/rna-Tpr03520.1/rna-Tpr06046.1/rna-Tpr06443.1/rna-Tpr06445.1/rna-Tpr06607.2/rna-Tpr06954.1/rna-Tpr07068.1/rna-Tpr07073.1/rna-Tpr07080.2/rna-Tpr07090.1/rna-Tpr07367.1/rna-Tpr07368.1/rna-Tpr07369.1/rna-Tpr07515.1/rna-Tpr07759.1/rna-Tpr07760.1/rna-Tpr07761.1/rna-Tpr07964.2/rna-Tpr08027.1/rna-Tpr08028.1/rna-Tpr09183.1/rna-Tpr09578.1/rna-Tpr10047.1/rna-Tpr15282.1/rna-Tpr16…
ko00073	Cutin, suberine and wax biosynthesis	54/6216	103/13496	1.14	0.114708	0.774189	rna-Tpr00580.1/rna-Tpr01161.1/rna-Tpr03289.1/rna-Tpr04063.1/rna-Tpr04066.1/rna-Tpr04227.1/rna-Tpr05445.1/rna-Tpr05447.1/rna-Tpr05449.1/rna-Tpr05451.1/rna-Tpr05452.1/rna-Tpr05453.1/rna-Tpr05455.1/rna-Tpr10704.1/rna-Tpr11674.1/rna-Tpr18543.1/rna-Tpr18546.1/rna-Tpr18549.1/rna-Tpr18550.1/rna-Tpr18552.1/rna-Tpr19898.1/rna-Tpr19899.1/rna-Tpr20017.1/rna-Tpr21174.1/rna-Tpr22284.1/rna-Tpr22287.1/rna-Tpr22…
ko00943	Isoflavonoid biosynthesis	41/6216	77/13496	1.16	0.124261	0.778155	rna-Tpr05822.1/rna-Tpr05827.1/rna-Tpr05828.1/rna-Tpr05852.1/rna-Tpr05853.1/rna-Tpr05855.1/rna-Tpr05856.1/rna-Tpr06093.1/rna-Tpr06094.1/rna-Tpr06096.1/rna-Tpr06100.1/rna-Tpr06103.1/rna-Tpr06578.1/rna-Tpr08241.1/rna-Tpr08242.1/rna-Tpr08243.1/rna-Tpr08244.1/rna-Tpr08246.1/rna-Tpr11610.1/rna-Tpr11611.1/rna-Tpr11612.1/rna-Tpr11613.1/rna-Tpr13039.1/rna-Tpr13040.1/rna-Tpr13041.2/rna-Tpr13042.1/rna-Tpr13…
ko00910	Nitrogen metabolism	32/6216	59/13496	1.18	0.12886	0.778155	rna-Tpr02917.1/rna-Tpr02957.1/rna-Tpr02958.1/rna-Tpr02972.1/rna-Tpr03103.1/rna-Tpr03105.1/rna-Tpr03302.1/rna-Tpr05245.1/rna-Tpr05542.3/rna-Tpr07064.1/rna-Tpr07985.1/rna-Tpr08064.1/rna-Tpr08970.1/rna-Tpr09218.4/rna-Tpr10230.1/rna-Tpr15592.2/rna-Tpr18257.1/rna-Tpr19612.1/rna-Tpr20210.1/rna-Tpr20501.1/rna-Tpr20743.1/rna-Tpr21428.1/rna-Tpr21430.2/rna-Tpr23240.1/rna-Tpr27278.1/rna-Tpr27628.1/rna-Tpr27…
ko01212	Fatty acid metabolism	66/6216	130/13496	1.1	0.159989	0.897403	rna-Tpr01585.1/rna-Tpr02758.1/rna-Tpr03358.1/rna-Tpr05810.1/rna-Tpr06046.1/rna-Tpr06164.1/rna-Tpr06951.1/rna-Tpr06953.1/rna-Tpr06973.1/rna-Tpr06976.1/rna-Tpr07090.1/rna-Tpr07231.1/rna-Tpr07233.1/rna-Tpr07275.1/rna-Tpr07367.1/rna-Tpr07368.1/rna-Tpr07369.1/rna-Tpr07515.1/rna-Tpr07636.1/rna-Tpr07964.2/rna-Tpr07999.1/rna-Tpr08019.3/rna-Tpr08020.1/rna-Tpr08027.1/rna-Tpr08028.1/rna-Tpr09183.1/rna-Tpr09…
ko00966	Glucosinolate biosynthesis	21/6216	38/13496	1.2	0.164249	0.897403	rna-Tpr02366.2/rna-Tpr02605.1/rna-Tpr02987.1/rna-Tpr02988.1/rna-Tpr04159.1/rna-Tpr04409.1/rna-Tpr05280.1/rna-Tpr07357.1/rna-Tpr07531.1/rna-Tpr08147.2/rna-Tpr08766.1/rna-Tpr09974.1/rna-Tpr15496.1/rna-Tpr16211.1/rna-Tpr19651.1/rna-Tpr20701.1/rna-Tpr23915.1/rna-Tpr24217.1/rna-Tpr29540.1/rna-Tpr34327.1/rna-Tpr34918.1
ko00901	Indole alkaloid biosynthesis	7/6216	11/13496	1.38	0.192869	0.940403	rna-Tpr14665.1/rna-Tpr20990.1/rna-Tpr20992.1/rna-Tpr21646.1/rna-Tpr21658.1/rna-Tpr21659.1/rna-Tpr35619.1
ko00970	Aminoacyl-tRNA biosynthesis	107/6216	218/13496	1.07	0.20181	0.940403	rna-Tpr00820.1/rna-Tpr01087.1/rna-Tpr01586.1/rna-Tpr01666.1/rna-Tpr01731.1/rna-Tpr02646.1/rna-Tpr02798.1/rna-Tpr02799.1/rna-Tpr02870.1/rna-Tpr02910.1/rna-Tpr03094.1/rna-Tpr03109.1/rna-Tpr03156.1/rna-Tpr03158.3/rna-Tpr03301.1/rna-Tpr03499.1/rna-Tpr03556.1/rna-Tpr03582.1/rna-Tpr03583.1/rna-Tpr03584.1/rna-Tpr03652.1/rna-Tpr03676.1/rna-Tpr03817.1/rna-Tpr03887.1/rna-Tpr04061.1/rna-Tpr04731.1/rna-Tpr04…
ko01040	Biosynthesis of unsaturated fatty acids	21/6216	39/13496	1.17	0.206927	0.940403	rna-Tpr03358.1/rna-Tpr06164.1/rna-Tpr06951.1/rna-Tpr06953.1/rna-Tpr06973.1/rna-Tpr06976.1/rna-Tpr07231.1/rna-Tpr07233.1/rna-Tpr07964.2/rna-Tpr08027.1/rna-Tpr08028.1/rna-Tpr09578.1/rna-Tpr10371.1/rna-Tpr13130.1/rna-Tpr16368.1/rna-Tpr18384.1/rna-Tpr20693.1/rna-Tpr25907.1/rna-Tpr26898.1/rna-Tpr27065.1/rna-Tpr29618.1
ko03015	mRNA surveillance pathway	111/6216	228/13496	1.06	0.230861	0.940403	rna-Tpr00105.1/rna-Tpr01983.1/rna-Tpr02130.1/rna-Tpr02653.1/rna-Tpr02904.1/rna-Tpr02954.1/rna-Tpr02996.1/rna-Tpr03014.1/rna-Tpr03255.1/rna-Tpr04624.1/rna-Tpr04884.1/rna-Tpr05686.1/rna-Tpr05750.1/rna-Tpr05878.1/rna-Tpr05974.1/rna-Tpr05975.1/rna-Tpr06218.1/rna-Tpr06224.1/rna-Tpr06236.1/rna-Tpr06440.1/rna-Tpr06504.1/rna-Tpr06683.1/rna-Tpr06759.1/rna-Tpr06788.1/rna-Tpr06817.1/rna-Tpr06842.1/rna-Tpr06…
ko00010	Glycolysis / Gluconeogenesis	111/6216	230/13496	1.05	0.270856	0.940403	rna-Tpr00623.1/rna-Tpr01286.1/rna-Tpr01378.2/rna-Tpr03038.1/rna-Tpr03064.1/rna-Tpr03520.1/rna-Tpr05411.1/rna-Tpr05435.1/rna-Tpr05442.1/rna-Tpr05645.1/rna-Tpr05691.1/rna-Tpr05978.1/rna-Tpr06064.1/rna-Tpr06082.1/rna-Tpr06118.1/rna-Tpr06141.1/rna-Tpr06520.1/rna-Tpr06607.2/rna-Tpr06954.1/rna-Tpr07068.1/rna-Tpr07073.1/rna-Tpr07080.2/rna-Tpr07261.2/rna-Tpr07759.1/rna-Tpr07760.1/rna-Tpr07761.1/rna-Tpr08…
ko00905	Brassinosteroid biosynthesis	11/6216	20/13496	1.19	0.280726	0.940403	rna-Tpr05864.1/rna-Tpr06163.1/rna-Tpr06612.1/rna-Tpr19375.1/rna-Tpr21119.1/rna-Tpr21210.1/rna-Tpr21741.1/rna-Tpr25476.1/rna-Tpr27854.1/rna-Tpr27856.1/rna-Tpr30342.1
ko03450	Non-homologous end-joining	6/6216	10/13496	1.3	0.284451	0.940403	rna-Tpr01668.1/rna-Tpr02090.1/rna-Tpr07380.1/rna-Tpr23631.1/rna-Tpr23632.1/rna-Tpr25428.1
ko00195	Photosynthesis	34/6216	68/13496	1.09	0.296788	0.940403	rna-Tpr01104.1/rna-Tpr02739.1/rna-Tpr02800.2/rna-Tpr04432.1/rna-Tpr05523.1/rna-Tpr07087.1/rna-Tpr07229.1/rna-Tpr07281.1/rna-Tpr10300.1/rna-Tpr10406.1/rna-Tpr11596.1/rna-Tpr14041.1/rna-Tpr17906.1/rna-Tpr21267.1/rna-Tpr21497.1/rna-Tpr22125.1/rna-Tpr23813.1/rna-Tpr24088.1/rna-Tpr24327.1/rna-Tpr26607.1/rna-Tpr26672.1/rna-Tpr26673.1/rna-Tpr26679.1/rna-Tpr26726.1/rna-Tpr27050.1/rna-Tpr27726.1/rna-Tpr27…
ko00250	Alanine, aspartate and glutamate metabolism	67/6216	138/13496	1.05	0.306397	0.940403	rna-Tpr02707.1/rna-Tpr02972.1/rna-Tpr03587.1/rna-Tpr05545.1/rna-Tpr06707.2/rna-Tpr07135.1/rna-Tpr07897.2/rna-Tpr08064.1/rna-Tpr08267.1/rna-Tpr08653.1/rna-Tpr08941.1/rna-Tpr10063.2/rna-Tpr10064.1/rna-Tpr10328.1/rna-Tpr12491.1/rna-Tpr12547.1/rna-Tpr13078.1/rna-Tpr13512.1/rna-Tpr14332.1/rna-Tpr14600.1/rna-Tpr14646.1/rna-Tpr14904.1/rna-Tpr15006.1/rna-Tpr15066.1/rna-Tpr15451.1/rna-Tpr15452.1/rna-Tpr15…
ko00780	Biotin metabolism	15/6216	29/13496	1.12	0.333835	0.940403	rna-Tpr02758.1/rna-Tpr07275.1/rna-Tpr10281.1/rna-Tpr10750.1/rna-Tpr16005.1/rna-Tpr18694.1/rna-Tpr23249.1/rna-Tpr23260.1/rna-Tpr24214.1/rna-Tpr26959.1/rna-Tpr28001.1/rna-Tpr28042.1/rna-Tpr28044.1/rna-Tpr28045.1/rna-Tpr35253.1
ko00965	Betalain biosynthesis	22/6216	45/13496	1.06	0.407047	0.940403	rna-Tpr00124.1/rna-Tpr03377.1/rna-Tpr05712.1/rna-Tpr05714.1/rna-Tpr06555.1/rna-Tpr06738.1/rna-Tpr17490.1/rna-Tpr21826.1/rna-Tpr26499.1/rna-Tpr27847.1/rna-Tpr27917.1/rna-Tpr29588.1/rna-Tpr29806.1/rna-Tpr29807.1/rna-Tpr29808.1/rna-Tpr29810.1/rna-Tpr29811.1/rna-Tpr29814.1/rna-Tpr29815.1/rna-Tpr29816.1/rna-Tpr29817.1/rna-Tpr32635.1
ko00450	Selenocompound metabolism	18/6216	37/13496	1.06	0.43827	0.940403	rna-Tpr02881.1/rna-Tpr03501.1/rna-Tpr05491.1/rna-Tpr05495.1/rna-Tpr05497.1/rna-Tpr05733.1/rna-Tpr05884.1/rna-Tpr07621.1/rna-Tpr07622.1/rna-Tpr08720.3/rna-Tpr10455.1/rna-Tpr18579.1/rna-Tpr19913.1/rna-Tpr20927.1/rna-Tpr21088.2/rna-Tpr23217.1/rna-Tpr33193.1/rna-Tpr33384.1
ko00904	Diterpenoid biosynthesis	34/6216	72/13496	1.03	0.466863	0.940403	rna-Tpr00926.1/rna-Tpr01590.1/rna-Tpr01886.1/rna-Tpr03368.1/rna-Tpr03800.1/rna-Tpr06455.1/rna-Tpr06543.1/rna-Tpr07006.1/rna-Tpr08110.1/rna-Tpr10075.1/rna-Tpr11622.1/rna-Tpr12306.1/rna-Tpr14673.1/rna-Tpr14684.1/rna-Tpr16727.1/rna-Tpr16896.1/rna-Tpr17825.1/rna-Tpr20104.1/rna-Tpr21578.1/rna-Tpr21579.1/rna-Tpr24431.1/rna-Tpr25826.1/rna-Tpr27447.1/rna-Tpr27449.1/rna-Tpr27491.1/rna-Tpr28011.1/rna-Tpr30…
ko00061	Fatty acid biosynthesis	41/6216	88/13496	1.01	0.501546	0.940403	rna-Tpr01585.1/rna-Tpr02758.1/rna-Tpr05810.1/rna-Tpr06046.1/rna-Tpr06951.1/rna-Tpr06953.1/rna-Tpr06973.1/rna-Tpr06976.1/rna-Tpr07090.1/rna-Tpr07275.1/rna-Tpr07367.1/rna-Tpr07368.1/rna-Tpr07369.1/rna-Tpr07515.1/rna-Tpr07636.1/rna-Tpr09183.1/rna-Tpr10281.1/rna-Tpr16005.1/rna-Tpr18694.1/rna-Tpr19306.2/rna-Tpr20436.1/rna-Tpr21589.1/rna-Tpr21711.1/rna-Tpr22402.1/rna-Tpr23249.1/rna-Tpr23260.1/rna-Tpr23…
ko00062	Fatty acid elongation	33/6216	71/13496	1.01	0.517894	0.940403	rna-Tpr01623.1/rna-Tpr06164.1/rna-Tpr06714.1/rna-Tpr07231.1/rna-Tpr07233.1/rna-Tpr07999.1/rna-Tpr08019.3/rna-Tpr08020.1/rna-Tpr09665.1/rna-Tpr10035.1/rna-Tpr10371.1/rna-Tpr10384.1/rna-Tpr13130.1/rna-Tpr14618.1/rna-Tpr14619.1/rna-Tpr18384.1/rna-Tpr20395.1/rna-Tpr20437.1/rna-Tpr20445.1/rna-Tpr20693.1/rna-Tpr21177.1/rna-Tpr23257.1/rna-Tpr23264.1/rna-Tpr26641.1/rna-Tpr26717.1/rna-Tpr26898.1/rna-Tpr27…
ko00130	Ubiquinone and other terpenoid-quinone biosynthesis	59/6216	128/13496	1	0.53133	0.940403	rna-Tpr02402.1/rna-Tpr02403.1/rna-Tpr02404.1/rna-Tpr02935.1/rna-Tpr03275.1/rna-Tpr03276.1/rna-Tpr03282.1/rna-Tpr06916.1/rna-Tpr07279.1/rna-Tpr07493.1/rna-Tpr07580.1/rna-Tpr07771.1/rna-Tpr07795.1/rna-Tpr08017.7/rna-Tpr09181.1/rna-Tpr09335.1/rna-Tpr09356.1/rna-Tpr10425.1/rna-Tpr10433.1/rna-Tpr10643.1/rna-Tpr14397.1/rna-Tpr14533.1/rna-Tpr15212.1/rna-Tpr16060.1/rna-Tpr17232.1/rna-Tpr17783.1/rna-Tpr19…
ko00640	Propanoate metabolism	24/6216	52/13496	1	0.548426	0.940403	rna-Tpr02771.1/rna-Tpr05810.1/rna-Tpr06668.1/rna-Tpr06995.1/rna-Tpr07964.2/rna-Tpr08027.1/rna-Tpr08028.1/rna-Tpr09578.1/rna-Tpr10216.2/rna-Tpr14656.1/rna-Tpr16368.1/rna-Tpr19052.1/rna-Tpr19306.2/rna-Tpr22628.1/rna-Tpr24818.2/rna-Tpr25907.1/rna-Tpr26429.1/rna-Tpr26596.1/rna-Tpr26642.1/rna-Tpr27052.1/rna-Tpr28259.1/rna-Tpr28664.1/rna-Tpr29618.1/rna-Tpr30782.1
ko00460	Cyanoamino acid metabolism	74/6216	162/13496	0.99	0.569308	0.940403	rna-Tpr01247.1/rna-Tpr01990.1/rna-Tpr02223.1/rna-Tpr02605.1/rna-Tpr02929.1/rna-Tpr02987.1/rna-Tpr02988.1/rna-Tpr03141.1/rna-Tpr03730.1/rna-Tpr04159.1/rna-Tpr04409.1/rna-Tpr05280.1/rna-Tpr05694.1/rna-Tpr05787.1/rna-Tpr06632.1/rna-Tpr06641.1/rna-Tpr06642.1/rna-Tpr07091.2/rna-Tpr07357.1/rna-Tpr07379.1/rna-Tpr07531.1/rna-Tpr07700.2/rna-Tpr07721.1/rna-Tpr07722.1/rna-Tpr07723.1/rna-Tpr07726.1/rna-Tpr08…
ko00300	Lysine biosynthesis	12/6216	26/13496	1	0.571987	0.940403	rna-Tpr00691.1/rna-Tpr02983.1/rna-Tpr03839.1/rna-Tpr04162.1/rna-Tpr06060.1/rna-Tpr07364.1/rna-Tpr07921.1/rna-Tpr09463.1/rna-Tpr10304.1/rna-Tpr12826.1/rna-Tpr27751.2/rna-Tpr29383.1
ko00310	Lysine degradation	41/6216	90/13496	0.99	0.578957	0.940403	rna-Tpr01560.1/rna-Tpr01603.1/rna-Tpr01606.1/rna-Tpr02727.1/rna-Tpr02783.2/rna-Tpr02858.1/rna-Tpr03287.2/rna-Tpr03324.1/rna-Tpr06160.1/rna-Tpr06550.5/rna-Tpr06883.1/rna-Tpr07025.1/rna-Tpr07068.1/rna-Tpr07073.1/rna-Tpr07080.2/rna-Tpr08062.1/rna-Tpr14859.1/rna-Tpr18359.1/rna-Tpr20308.1/rna-Tpr20347.1/rna-Tpr20486.1/rna-Tpr20773.1/rna-Tpr20774.2/rna-Tpr21067.1/rna-Tpr21117.2/rna-Tpr21384.5/rna-Tpr22…
ko00440	Phosphonate and phosphinate metabolism	7/6216	15/13496	1.01	0.580784	0.940403	rna-Tpr05907.1/rna-Tpr05990.2/rna-Tpr07572.1/rna-Tpr09324.1/rna-Tpr17052.1/rna-Tpr23489.1/rna-Tpr29408.1
ko00360	Phenylalanine metabolism	61/6216	135/13496	0.98	0.613731	0.940403	rna-Tpr00124.1/rna-Tpr02895.1/rna-Tpr02896.1/rna-Tpr06086.1/rna-Tpr06091.1/rna-Tpr07493.1/rna-Tpr07643.2/rna-Tpr07897.2/rna-Tpr07923.1/rna-Tpr08024.1/rna-Tpr13232.1/rna-Tpr13583.1/rna-Tpr14857.1/rna-Tpr17289.1/rna-Tpr17490.1/rna-Tpr20336.1/rna-Tpr20461.1/rna-Tpr20723.4/rna-Tpr20970.1/rna-Tpr21076.1/rna-Tpr21182.1/rna-Tpr21539.1/rna-Tpr21826.1/rna-Tpr21943.1/rna-Tpr21947.1/rna-Tpr21955.1/rna-Tpr22…
ko00510	N-Glycan biosynthesis	41/6216	91/13496	0.98	0.616152	0.940403	rna-Tpr00687.1/rna-Tpr02592.1/rna-Tpr02806.1/rna-Tpr02815.1/rna-Tpr03984.1/rna-Tpr05600.1/rna-Tpr05630.1/rna-Tpr05965.1/rna-Tpr06306.1/rna-Tpr06370.1/rna-Tpr06390.1/rna-Tpr06670.1/rna-Tpr06801.1/rna-Tpr06924.2/rna-Tpr12877.1/rna-Tpr14082.1/rna-Tpr15076.1/rna-Tpr15515.1/rna-Tpr17275.1/rna-Tpr20552.1/rna-Tpr20943.1/rna-Tpr21160.1/rna-Tpr21161.1/rna-Tpr21803.1/rna-Tpr22192.1/rna-Tpr24201.1/rna-Tpr24…
ko00940	Phenylpropanoid biosynthesis	188/6216	414/13496	0.99	0.624515	0.940403	rna-Tpr01443.1/rna-Tpr01597.1/rna-Tpr01612.1/rna-Tpr01614.1/rna-Tpr01932.1/rna-Tpr01990.1/rna-Tpr02073.1/rna-Tpr02223.1/rna-Tpr02856.1/rna-Tpr02895.1/rna-Tpr02896.1/rna-Tpr02935.1/rna-Tpr03141.1/rna-Tpr03332.1/rna-Tpr03730.1/rna-Tpr05531.1/rna-Tpr05614.1/rna-Tpr05694.1/rna-Tpr05973.1/rna-Tpr06250.1/rna-Tpr06251.1/rna-Tpr06318.1/rna-Tpr06630.1/rna-Tpr06632.1/rna-Tpr06641.1/rna-Tpr06642.1/rna-Tpr06…
ko00600	Sphingolipid metabolism	68/6216	151/13496	0.98	0.630873	0.940403	rna-Tpr02189.1/rna-Tpr02190.1/rna-Tpr02267.1/rna-Tpr02509.1/rna-Tpr02526.1/rna-Tpr02860.2/rna-Tpr03441.1/rna-Tpr05261.1/rna-Tpr05415.1/rna-Tpr05493.1/rna-Tpr06066.1/rna-Tpr06617.1/rna-Tpr06619.1/rna-Tpr06735.1/rna-Tpr07053.1/rna-Tpr07151.1/rna-Tpr07193.4/rna-Tpr08134.1/rna-Tpr09002.1/rna-Tpr09786.1/rna-Tpr10069.1/rna-Tpr10106.1/rna-Tpr10228.1/rna-Tpr10321.1/rna-Tpr10588.1/rna-Tpr10625.1/rna-Tpr10…
ko03010	Ribosome	215/6216	475/13496	0.98	0.655315	0.940403	rna-Tpr00235.1/rna-Tpr01164.1/rna-Tpr01199.1/rna-Tpr01651.1/rna-Tpr02088.2/rna-Tpr02194.1/rna-Tpr02279.1/rna-Tpr02301.6/rna-Tpr02564.1/rna-Tpr02565.1/rna-Tpr02779.1/rna-Tpr02780.1/rna-Tpr02781.1/rna-Tpr02818.1/rna-Tpr02826.1/rna-Tpr02875.1/rna-Tpr02960.1/rna-Tpr03032.1/rna-Tpr03078.1/rna-Tpr03096.1/rna-Tpr03143.1/rna-Tpr03273.1/rna-Tpr03431.1/rna-Tpr03498.1/rna-Tpr03518.1/rna-Tpr03650.1/rna-Tpr03…
ko00100	Steroid biosynthesis	22/6216	50/13496	0.96	0.66676	0.940403	rna-Tpr03054.3/rna-Tpr03383.1/rna-Tpr03572.1/rna-Tpr05379.1/rna-Tpr05381.1/rna-Tpr05984.1/rna-Tpr05985.1/rna-Tpr06157.1/rna-Tpr07150.1/rna-Tpr07606.1/rna-Tpr13334.1/rna-Tpr17226.1/rna-Tpr20418.1/rna-Tpr22930.1/rna-Tpr22939.1/rna-Tpr22944.1/rna-Tpr23086.1/rna-Tpr24474.1/rna-Tpr26614.1/rna-Tpr28319.1/rna-Tpr29395.1/rna-Tpr30405.1
ko00330	Arginine and proline metabolism	64/6216	144/13496	0.96	0.681794	0.940403	rna-Tpr00528.1/rna-Tpr05380.1/rna-Tpr05652.1/rna-Tpr05905.1/rna-Tpr06435.1/rna-Tpr06621.1/rna-Tpr06897.3/rna-Tpr07068.1/rna-Tpr07073.1/rna-Tpr07080.2/rna-Tpr07802.1/rna-Tpr07897.2/rna-Tpr07923.1/rna-Tpr08024.1/rna-Tpr08214.2/rna-Tpr08619.1/rna-Tpr09232.1/rna-Tpr10243.1/rna-Tpr13232.1/rna-Tpr13583.1/rna-Tpr14857.1/rna-Tpr15487.1/rna-Tpr17289.1/rna-Tpr17743.2/rna-Tpr17879.1/rna-Tpr18496.1/rna-Tpr20…
ko00380	Tryptophan metabolism	73/6216	164/13496	0.97	0.683203	0.940403	rna-Tpr00124.1/rna-Tpr03299.1/rna-Tpr03802.1/rna-Tpr05413.1/rna-Tpr06980.1/rna-Tpr06981.1/rna-Tpr06983.1/rna-Tpr06984.1/rna-Tpr06985.1/rna-Tpr06986.1/rna-Tpr06987.1/rna-Tpr07068.1/rna-Tpr07073.1/rna-Tpr07080.2/rna-Tpr07303.1/rna-Tpr07306.1/rna-Tpr07426.1/rna-Tpr07923.1/rna-Tpr08024.1/rna-Tpr13232.1/rna-Tpr13583.1/rna-Tpr14857.1/rna-Tpr14864.1/rna-Tpr17289.1/rna-Tpr17490.1/rna-Tpr19569.2/rna-Tpr20…
ko00072	Synthesis and degradation of ketone bodies	6/6216	14/13496	0.93	0.691679	0.940403	rna-Tpr06452.1/rna-Tpr07718.1/rna-Tpr10670.1/rna-Tpr22059.1/rna-Tpr22628.1/rna-Tpr23504.1
ko00190	Oxidative phosphorylation	67/6216	152/13496	0.96	0.716513	0.940403	rna-Tpr02687.1/rna-Tpr02802.1/rna-Tpr02874.1/rna-Tpr03796.1/rna-Tpr04563.1/rna-Tpr05581.1/rna-Tpr05674.1/rna-Tpr05689.1/rna-Tpr05904.1/rna-Tpr06144.1/rna-Tpr06501.1/rna-Tpr09440.1/rna-Tpr10089.1/rna-Tpr10793.1/rna-Tpr14041.1/rna-Tpr14158.1/rna-Tpr15599.1/rna-Tpr15623.1/rna-Tpr16158.2/rna-Tpr17224.1/rna-Tpr17267.1/rna-Tpr17906.1/rna-Tpr19746.1/rna-Tpr20257.1/rna-Tpr21000.1/rna-Tpr21103.1/rna-Tpr21…
ko00730	Thiamine metabolism	21/6216	49/13496	0.93	0.722663	0.940403	rna-Tpr02796.1/rna-Tpr03312.1/rna-Tpr06522.1/rna-Tpr06566.1/rna-Tpr06933.2/rna-Tpr07296.2/rna-Tpr08142.1/rna-Tpr09689.1/rna-Tpr10403.1/rna-Tpr20662.1/rna-Tpr21997.1/rna-Tpr22548.1/rna-Tpr22926.1/rna-Tpr22927.1/rna-Tpr23018.1/rna-Tpr23381.1/rna-Tpr27269.1/rna-Tpr27722.1/rna-Tpr27853.1/rna-Tpr29927.1/rna-Tpr32551.2
ko00591	Linoleic acid metabolism	24/6216	56/13496	0.93	0.730096	0.940403	rna-Tpr03572.1/rna-Tpr07604.1/rna-Tpr07740.2/rna-Tpr08684.1/rna-Tpr10378.1/rna-Tpr18558.1/rna-Tpr20593.1/rna-Tpr20632.1/rna-Tpr22683.1/rna-Tpr22710.1/rna-Tpr23873.1/rna-Tpr23877.1/rna-Tpr24089.1/rna-Tpr24537.1/rna-Tpr25599.1/rna-Tpr25600.2/rna-Tpr26973.1/rna-Tpr28097.1/rna-Tpr28147.1/rna-Tpr32168.1/rna-Tpr32431.1/rna-Tpr32576.1/rna-Tpr32609.1/rna-Tpr35177.1
ko00903	Limonene and pinene degradation	7/6216	17/13496	0.89	0.739401	0.940403	rna-Tpr07068.1/rna-Tpr07073.1/rna-Tpr07080.2/rna-Tpr20486.1/rna-Tpr21117.2/rna-Tpr24643.1/rna-Tpr35557.1
ko00941	Flavonoid biosynthesis	49/6216	113/13496	0.94	0.748688	0.940403	rna-Tpr00099.1/rna-Tpr07011.1/rna-Tpr07012.1/rna-Tpr07022.1/rna-Tpr07245.1/rna-Tpr07403.1/rna-Tpr08053.1/rna-Tpr10057.1/rna-Tpr10058.1/rna-Tpr10343.1/rna-Tpr10344.1/rna-Tpr10345.1/rna-Tpr11656.2/rna-Tpr12809.1/rna-Tpr12905.1/rna-Tpr13629.1/rna-Tpr13681.1/rna-Tpr14394.1/rna-Tpr15326.1/rna-Tpr16302.1/rna-Tpr16305.1/rna-Tpr17295.2/rna-Tpr17819.1/rna-Tpr19765.1/rna-Tpr21080.1/rna-Tpr21349.1/rna-Tpr21…
ko00410	beta-Alanine metabolism	36/6216	85/13496	0.92	0.786782	0.940403	rna-Tpr01304.1/rna-Tpr06707.2/rna-Tpr07068.1/rna-Tpr07073.1/rna-Tpr07080.2/rna-Tpr07643.2/rna-Tpr07964.2/rna-Tpr08027.1/rna-Tpr08028.1/rna-Tpr09578.1/rna-Tpr10216.2/rna-Tpr15626.1/rna-Tpr16368.1/rna-Tpr19579.1/rna-Tpr20486.1/rna-Tpr20494.1/rna-Tpr20723.4/rna-Tpr21076.1/rna-Tpr21117.2/rna-Tpr21943.1/rna-Tpr21947.1/rna-Tpr21955.1/rna-Tpr22064.1/rna-Tpr22122.1/rna-Tpr23689.1/rna-Tpr23869.3/rna-Tpr24…
ko00650	Butanoate metabolism	18/6216	44/13496	0.89	0.798448	0.940403	rna-Tpr06086.1/rna-Tpr06452.1/rna-Tpr06707.2/rna-Tpr07718.1/rna-Tpr10066.1/rna-Tpr10670.1/rna-Tpr11663.1/rna-Tpr14332.1/rna-Tpr15626.1/rna-Tpr19579.1/rna-Tpr20978.1/rna-Tpr22059.1/rna-Tpr22628.1/rna-Tpr23124.1/rna-Tpr23504.1/rna-Tpr24189.1/rna-Tpr29925.1/rna-Tpr34251.2
ko00710	Carbon fixation in photosynthetic organisms	46/6216	109/13496	0.92	0.817772	0.940403	rna-Tpr01224.1/rna-Tpr03064.1/rna-Tpr03120.1/rna-Tpr05970.1/rna-Tpr05971.1/rna-Tpr05978.1/rna-Tpr06141.1/rna-Tpr06398.1/rna-Tpr07261.2/rna-Tpr07897.2/rna-Tpr07946.1/rna-Tpr08138.1/rna-Tpr10333.1/rna-Tpr12674.1/rna-Tpr14499.1/rna-Tpr16319.1/rna-Tpr16531.1/rna-Tpr19531.1/rna-Tpr19532.1/rna-Tpr19884.1/rna-Tpr20064.1/rna-Tpr20198.1/rna-Tpr20585.1/rna-Tpr21986.1/rna-Tpr21988.1/rna-Tpr22539.1/rna-Tpr23…
ko00261	Monobactam biosynthesis	6/6216	16/13496	0.81	0.82542	0.940403	rna-Tpr05884.1/rna-Tpr06060.1/rna-Tpr07364.1/rna-Tpr12826.1/rna-Tpr21088.2/rna-Tpr29383.1
ko00944	Flavone and flavonol biosynthesis	15/6216	38/13496	0.86	0.835979	0.940403	rna-Tpr05822.1/rna-Tpr05827.1/rna-Tpr05828.1/rna-Tpr05852.1/rna-Tpr05853.1/rna-Tpr05855.1/rna-Tpr05856.1/rna-Tpr07958.1/rna-Tpr07963.1/rna-Tpr16668.1/rna-Tpr22091.1/rna-Tpr27770.1/rna-Tpr28218.1/rna-Tpr30753.1/rna-Tpr30783.1
ko04122	Sulfur relay system	7/6216	19/13496	0.8	0.850196	0.940403	rna-Tpr00174.2/rna-Tpr08142.1/rna-Tpr19162.3/rna-Tpr22069.1/rna-Tpr22071.1/rna-Tpr22316.1/rna-Tpr26723.1
ko00590	Arachidonic acid metabolism	18/6216	46/13496	0.85	0.862916	0.940403	rna-Tpr02429.1/rna-Tpr03572.1/rna-Tpr06211.1/rna-Tpr06443.1/rna-Tpr06445.1/rna-Tpr07091.2/rna-Tpr21130.1/rna-Tpr22683.1/rna-Tpr22710.1/rna-Tpr22729.2/rna-Tpr23203.1/rna-Tpr27008.1/rna-Tpr27009.1/rna-Tpr27010.1/rna-Tpr27011.1/rna-Tpr27246.1/rna-Tpr27266.2/rna-Tpr28034.1
ko00906	Carotenoid biosynthesis	35/6216	86/13496	0.88	0.866482	0.940403	rna-Tpr01568.1/rna-Tpr02533.1/rna-Tpr02980.1/rna-Tpr03252.2/rna-Tpr04645.1/rna-Tpr06295.1/rna-Tpr07335.1/rna-Tpr07341.3/rna-Tpr07425.1/rna-Tpr07623.1/rna-Tpr08054.1/rna-Tpr08295.5/rna-Tpr10460.1/rna-Tpr18490.1/rna-Tpr19155.1/rna-Tpr19156.1/rna-Tpr19233.1/rna-Tpr19674.2/rna-Tpr20904.1/rna-Tpr21192.2/rna-Tpr21335.1/rna-Tpr22145.1/rna-Tpr23081.1/rna-Tpr23082.1/rna-Tpr23083.1/rna-Tpr23084.1/rna-Tpr23…
ko00592	alpha-Linolenic acid metabolism	38/6216	93/13496	0.89	0.867449	0.940403	rna-Tpr02797.1/rna-Tpr03572.1/rna-Tpr03808.1/rna-Tpr05124.3/rna-Tpr05587.1/rna-Tpr05588.1/rna-Tpr05590.1/rna-Tpr06031.1/rna-Tpr06034.1/rna-Tpr06954.1/rna-Tpr07169.1/rna-Tpr07740.2/rna-Tpr07933.1/rna-Tpr07964.2/rna-Tpr08027.1/rna-Tpr08028.1/rna-Tpr08051.1/rna-Tpr09578.1/rna-Tpr11561.1/rna-Tpr14389.1/rna-Tpr16368.1/rna-Tpr17790.1/rna-Tpr18064.1/rna-Tpr22683.1/rna-Tpr22710.1/rna-Tpr22865.1/rna-Tpr24…
ko00350	Tyrosine metabolism	54/6216	130/13496	0.9	0.870359	0.940403	rna-Tpr00124.1/rna-Tpr02827.1/rna-Tpr03520.1/rna-Tpr05549.1/rna-Tpr06091.1/rna-Tpr06607.2/rna-Tpr06954.1/rna-Tpr07493.1/rna-Tpr07643.2/rna-Tpr07759.1/rna-Tpr07760.1/rna-Tpr07761.1/rna-Tpr07897.2/rna-Tpr10071.1/rna-Tpr15282.1/rna-Tpr17490.1/rna-Tpr18034.1/rna-Tpr20723.4/rna-Tpr21076.1/rna-Tpr21826.1/rna-Tpr21943.1/rna-Tpr21947.1/rna-Tpr21955.1/rna-Tpr22165.1/rna-Tpr24469.1/rna-Tpr24493.1/rna-Tpr24…
ko00400	Phenylalanine, tyrosine and tryptophan biosynthesis	46/6216	112/13496	0.89	0.876877	0.940403	rna-Tpr01846.4/rna-Tpr02061.1/rna-Tpr02181.1/rna-Tpr02936.1/rna-Tpr03307.1/rna-Tpr05605.1/rna-Tpr05767.1/rna-Tpr05908.1/rna-Tpr06087.1/rna-Tpr06091.1/rna-Tpr07124.1/rna-Tpr07493.1/rna-Tpr07842.1/rna-Tpr07897.2/rna-Tpr09446.1/rna-Tpr09858.1/rna-Tpr10252.2/rna-Tpr11618.2/rna-Tpr12220.1/rna-Tpr14289.1/rna-Tpr17084.1/rna-Tpr19231.1/rna-Tpr19521.1/rna-Tpr20266.1/rna-Tpr20725.1/rna-Tpr21850.1/rna-Tpr22…
ko00960	Tropane, piperidine and pyridine alkaloid biosynthesis	31/6216	78/13496	0.86	0.892194	0.940403	rna-Tpr06091.1/rna-Tpr07493.1/rna-Tpr07643.2/rna-Tpr07897.2/rna-Tpr08126.1/rna-Tpr13673.1/rna-Tpr15498.1/rna-Tpr15500.1/rna-Tpr15507.1/rna-Tpr15508.1/rna-Tpr15509.2/rna-Tpr15510.1/rna-Tpr19495.1/rna-Tpr20723.4/rna-Tpr21076.1/rna-Tpr21943.1/rna-Tpr21947.1/rna-Tpr21955.1/rna-Tpr24469.1/rna-Tpr24493.1/rna-Tpr24743.1/rna-Tpr28290.2/rna-Tpr28291.3/rna-Tpr29829.1/rna-Tpr29830.4/rna-Tpr29834.1/rna-Tpr32…
ko00270	Cysteine and methionine metabolism	93/6216	221/13496	0.91	0.897104	0.940403	rna-Tpr00531.1/rna-Tpr00771.1/rna-Tpr01531.1/rna-Tpr01626.1/rna-Tpr02388.1/rna-Tpr02820.1/rna-Tpr02881.1/rna-Tpr02941.1/rna-Tpr03205.1/rna-Tpr03206.1/rna-Tpr03668.1/rna-Tpr05413.1/rna-Tpr05514.1/rna-Tpr05610.1/rna-Tpr05733.1/rna-Tpr06060.1/rna-Tpr06575.1/rna-Tpr06624.1/rna-Tpr06897.3/rna-Tpr07031.1/rna-Tpr07212.1/rna-Tpr07364.1/rna-Tpr07378.1/rna-Tpr07409.1/rna-Tpr07438.1/rna-Tpr07493.1/rna-Tpr07…
ko02010	ABC transporters	81/6216	194/13496	0.91	0.900774	0.940403	rna-Tpr00145.1/rna-Tpr00954.1/rna-Tpr01262.1/rna-Tpr01625.1/rna-Tpr02803.1/rna-Tpr03159.1/rna-Tpr03253.1/rna-Tpr03541.1/rna-Tpr03542.1/rna-Tpr05625.1/rna-Tpr05626.1/rna-Tpr05642.1/rna-Tpr05699.1/rna-Tpr06120.1/rna-Tpr06122.1/rna-Tpr06123.1/rna-Tpr06124.1/rna-Tpr06125.1/rna-Tpr06126.1/rna-Tpr06346.1/rna-Tpr06587.1/rna-Tpr07127.1/rna-Tpr07210.1/rna-Tpr07554.1/rna-Tpr07555.1/rna-Tpr09697.2/rna-Tpr09…
ko00900	Terpenoid backbone biosynthesis	32/6216	81/13496	0.86	0.903426	0.940403	rna-Tpr02672.1/rna-Tpr03089.1/rna-Tpr05553.1/rna-Tpr05927.1/rna-Tpr06452.1/rna-Tpr06566.1/rna-Tpr06711.1/rna-Tpr06891.1/rna-Tpr14346.1/rna-Tpr15403.1/rna-Tpr15855.1/rna-Tpr19999.1/rna-Tpr20662.1/rna-Tpr20767.1/rna-Tpr20928.1/rna-Tpr20967.2/rna-Tpr21228.1/rna-Tpr21395.1/rna-Tpr21582.1/rna-Tpr21997.1/rna-Tpr22290.1/rna-Tpr22628.1/rna-Tpr24098.1/rna-Tpr24101.1/rna-Tpr26958.1/rna-Tpr28271.1/rna-Tpr28…
ko00630	Glyoxylate and dicarboxylate metabolism	63/6216	153/13496	0.89	0.903516	0.940403	rna-Tpr01247.1/rna-Tpr02917.1/rna-Tpr02972.1/rna-Tpr03302.1/rna-Tpr03335.1/rna-Tpr03336.1/rna-Tpr03339.1/rna-Tpr03340.1/rna-Tpr05245.1/rna-Tpr05552.1/rna-Tpr05970.1/rna-Tpr05971.1/rna-Tpr06431.1/rna-Tpr07064.1/rna-Tpr07379.1/rna-Tpr07985.1/rna-Tpr08035.2/rna-Tpr08112.1/rna-Tpr08138.1/rna-Tpr08970.1/rna-Tpr10400.1/rna-Tpr14656.1/rna-Tpr15493.4/rna-Tpr15592.2/rna-Tpr16531.1/rna-Tpr18257.1/rna-Tpr19…
ko00660	C5-Branched dibasic acid metabolism	3/6216	10/13496	0.65	0.911758	0.940403	rna-Tpr02366.2/rna-Tpr10066.1/rna-Tpr29925.1
ko03050	Proteasome	48/6216	119/13496	0.88	0.911967	0.940403	rna-Tpr00961.1/rna-Tpr01803.1/rna-Tpr02691.1/rna-Tpr03093.1/rna-Tpr04854.1/rna-Tpr05248.1/rna-Tpr07066.1/rna-Tpr07184.1/rna-Tpr07765.1/rna-Tpr07861.2/rna-Tpr08257.1/rna-Tpr09221.1/rna-Tpr12414.1/rna-Tpr13213.1/rna-Tpr14459.1/rna-Tpr14461.1/rna-Tpr14641.1/rna-Tpr15513.1/rna-Tpr19412.1/rna-Tpr19505.1/rna-Tpr19538.1/rna-Tpr20161.1/rna-Tpr20475.1/rna-Tpr20491.1/rna-Tpr20492.1/rna-Tpr20495.1/rna-Tpr21…
ko04120	Ubiquitin mediated proteolysis	147/6216	345/13496	0.93	0.912812	0.940403	rna-Tpr00656.1/rna-Tpr01202.1/rna-Tpr02290.2/rna-Tpr02822.1/rna-Tpr02865.1/rna-Tpr03084.1/rna-Tpr03102.1/rna-Tpr03204.1/rna-Tpr03295.1/rna-Tpr03322.1/rna-Tpr03381.1/rna-Tpr03392.1/rna-Tpr04367.4/rna-Tpr04383.2/rna-Tpr04599.4/rna-Tpr05162.1/rna-Tpr05589.1/rna-Tpr05692.1/rna-Tpr05700.1/rna-Tpr05702.1/rna-Tpr05763.1/rna-Tpr05770.1/rna-Tpr05798.1/rna-Tpr05909.1/rna-Tpr05960.1/rna-Tpr06130.1/rna-Tpr06…
ko04136	Autophagy - other	29/6216	75/13496	0.84	0.920505	0.940403	rna-Tpr01615.1/rna-Tpr02460.1/rna-Tpr02620.3/rna-Tpr02715.1/rna-Tpr02978.2/rna-Tpr05389.1/rna-Tpr05772.1/rna-Tpr06857.1/rna-Tpr09209.1/rna-Tpr10463.1/rna-Tpr11636.1/rna-Tpr11962.1/rna-Tpr13807.1/rna-Tpr14426.1/rna-Tpr18920.1/rna-Tpr19614.1/rna-Tpr19637.2/rna-Tpr20077.3/rna-Tpr20095.1/rna-Tpr21292.1/rna-Tpr25329.1/rna-Tpr26086.1/rna-Tpr27332.1/rna-Tpr27603.1/rna-Tpr27994.1/rna-Tpr28384.6/rna-Tpr29…
ko00565	Ether lipid metabolism	20/6216	54/13496	0.8	0.93007	0.940403	rna-Tpr03572.1/rna-Tpr05907.1/rna-Tpr05990.2/rna-Tpr07097.1/rna-Tpr09324.1/rna-Tpr17052.1/rna-Tpr20565.1/rna-Tpr21469.1/rna-Tpr22683.1/rna-Tpr22710.1/rna-Tpr24718.1/rna-Tpr24722.1/rna-Tpr24724.1/rna-Tpr26425.1/rna-Tpr26428.1/rna-Tpr26830.1/rna-Tpr27500.3/rna-Tpr29352.2/rna-Tpr31687.1/rna-Tpr33191.3
ko04130	SNARE interactions in vesicular transport	27/6216	71/13496	0.83	0.931396	0.940403	rna-Tpr02857.1/rna-Tpr03219.1/rna-Tpr03220.1/rna-Tpr05746.2/rna-Tpr07503.1/rna-Tpr08584.1/rna-Tpr10104.1/rna-Tpr16163.3/rna-Tpr17251.2/rna-Tpr17652.1/rna-Tpr19606.1/rna-Tpr20545.1/rna-Tpr21819.1/rna-Tpr22003.1/rna-Tpr22045.2/rna-Tpr22074.1/rna-Tpr22128.1/rna-Tpr22283.1/rna-Tpr22318.1/rna-Tpr22326.1/rna-Tpr22366.2/rna-Tpr22965.4/rna-Tpr23229.1/rna-Tpr25427.1/rna-Tpr27226.1/rna-Tpr27694.1/rna-Tpr35…
ko00620	Pyruvate metabolism	61/6216	151/13496	0.88	0.931767	0.940403	rna-Tpr00623.1/rna-Tpr01224.1/rna-Tpr01286.1/rna-Tpr02928.1/rna-Tpr03038.1/rna-Tpr03120.1/rna-Tpr05411.1/rna-Tpr05810.1/rna-Tpr06118.1/rna-Tpr06398.1/rna-Tpr07068.1/rna-Tpr07073.1/rna-Tpr07080.2/rna-Tpr07946.1/rna-Tpr08108.1/rna-Tpr08138.1/rna-Tpr10236.1/rna-Tpr12674.1/rna-Tpr14499.1/rna-Tpr14656.1/rna-Tpr16319.1/rna-Tpr18661.1/rna-Tpr19216.1/rna-Tpr19306.2/rna-Tpr20108.1/rna-Tpr20112.2/rna-Tpr20…
ko00340	Histidine metabolism	15/6216	42/13496	0.78	0.934617	0.940403	rna-Tpr06091.1/rna-Tpr07068.1/rna-Tpr07073.1/rna-Tpr07080.2/rna-Tpr07599.2/rna-Tpr10329.3/rna-Tpr20486.1/rna-Tpr21051.1/rna-Tpr21117.2/rna-Tpr23869.3/rna-Tpr24643.1/rna-Tpr29976.1/rna-Tpr29978.1/rna-Tpr33395.1/rna-Tpr35557.1
ko01210	2-Oxocarboxylic acid metabolism	45/6216	114/13496	0.86	0.935161	0.940403	rna-Tpr00869.1/rna-Tpr02366.2/rna-Tpr02605.1/rna-Tpr02897.1/rna-Tpr02987.1/rna-Tpr02988.1/rna-Tpr04159.1/rna-Tpr04409.1/rna-Tpr05280.1/rna-Tpr05500.1/rna-Tpr06060.1/rna-Tpr07357.1/rna-Tpr07531.1/rna-Tpr07897.2/rna-Tpr08127.1/rna-Tpr08128.1/rna-Tpr08147.2/rna-Tpr08176.1/rna-Tpr08766.1/rna-Tpr09974.1/rna-Tpr10066.1/rna-Tpr15496.1/rna-Tpr16211.1/rna-Tpr18553.1/rna-Tpr19576.1/rna-Tpr19651.1/rna-Tpr20…
ko00514	Other types of O-glycan biosynthesis	17/6216	47/13496	0.79	0.935424	0.940403	rna-Tpr03133.1/rna-Tpr06020.1/rna-Tpr06424.3/rna-Tpr06425.1/rna-Tpr08221.1/rna-Tpr14746.1/rna-Tpr15165.1/rna-Tpr20332.1/rna-Tpr20367.1/rna-Tpr20906.1/rna-Tpr22081.1/rna-Tpr26655.1/rna-Tpr29583.1/rna-Tpr32368.1/rna-Tpr33014.3/rna-Tpr33304.1/rna-Tpr33316.1
ko00513	Various types of N-glycan biosynthesis	25/6216	67/13496	0.81	0.941796	0.940403	rna-Tpr00687.1/rna-Tpr02592.1/rna-Tpr02806.1/rna-Tpr03984.1/rna-Tpr05630.1/rna-Tpr06306.1/rna-Tpr06370.1/rna-Tpr06670.1/rna-Tpr06801.1/rna-Tpr06924.2/rna-Tpr15076.1/rna-Tpr15515.1/rna-Tpr16130.1/rna-Tpr17275.1/rna-Tpr20943.1/rna-Tpr22192.1/rna-Tpr24201.1/rna-Tpr24457.1/rna-Tpr26551.1/rna-Tpr27098.1/rna-Tpr27272.1/rna-Tpr27377.1/rna-Tpr27905.1/rna-Tpr31014.2/rna-Tpr33961.1
ko03008	Ribosome biogenesis in eukaryotes	98/6216	238/13496	0.89	0.944466	0.940403	rna-Tpr00207.2/rna-Tpr00919.3/rna-Tpr00928.1/rna-Tpr01058.1/rna-Tpr01771.1/rna-Tpr02243.1/rna-Tpr02527.1/rna-Tpr03723.3/rna-Tpr05382.1/rna-Tpr05987.2/rna-Tpr06137.1/rna-Tpr06285.1/rna-Tpr06313.1/rna-Tpr06418.2/rna-Tpr06577.1/rna-Tpr06731.1/rna-Tpr06872.1/rna-Tpr07029.1/rna-Tpr07086.1/rna-Tpr07608.1/rna-Tpr07609.1/rna-Tpr07837.1/rna-Tpr08072.2/rna-Tpr08205.2/rna-Tpr08440.1/rna-Tpr09445.1/rna-Tpr10…
ko00030	Pentose phosphate pathway	34/6216	89/13496	0.83	0.945777	0.940403	rna-Tpr01378.2/rna-Tpr03064.1/rna-Tpr05645.1/rna-Tpr06082.1/rna-Tpr06141.1/rna-Tpr06805.1/rna-Tpr10333.1/rna-Tpr10561.1/rna-Tpr11991.1/rna-Tpr16124.1/rna-Tpr19226.1/rna-Tpr20064.1/rna-Tpr20198.1/rna-Tpr20231.1/rna-Tpr20443.2/rna-Tpr20700.1/rna-Tpr21526.1/rna-Tpr22412.1/rna-Tpr22539.1/rna-Tpr22684.1/rna-Tpr22733.2/rna-Tpr23060.1/rna-Tpr23394.1/rna-Tpr23962.1/rna-Tpr24183.1/rna-Tpr24728.1/rna-Tpr26…
ko00670	One carbon pool by folate	15/6216	43/13496	0.76	0.949266	0.940403	rna-Tpr01247.1/rna-Tpr03979.1/rna-Tpr05407.1/rna-Tpr06178.1/rna-Tpr07379.1/rna-Tpr07391.2/rna-Tpr08035.2/rna-Tpr10400.1/rna-Tpr20163.1/rna-Tpr20165.1/rna-Tpr22798.1/rna-Tpr27275.1/rna-Tpr32562.1/rna-Tpr33672.2/rna-Tpr35926.1
ko03022	Basal transcription factors	37/6216	97/13496	0.83	0.953426	0.940403	rna-Tpr01389.1/rna-Tpr01542.1/rna-Tpr03085.1/rna-Tpr06076.1/rna-Tpr06142.1/rna-Tpr07405.1/rna-Tpr07406.1/rna-Tpr07642.1/rna-Tpr10201.1/rna-Tpr10349.1/rna-Tpr10350.1/rna-Tpr10430.1/rna-Tpr12332.1/rna-Tpr14369.1/rna-Tpr15568.1/rna-Tpr16162.1/rna-Tpr18176.1/rna-Tpr20158.1/rna-Tpr20173.2/rna-Tpr21698.1/rna-Tpr21699.1/rna-Tpr22188.1/rna-Tpr22264.1/rna-Tpr22265.1/rna-Tpr22266.1/rna-Tpr22273.1/rna-Tpr22…
ko04144	Endocytosis	212/6216	499/13496	0.92	0.953527	0.940403	rna-Tpr00536.1/rna-Tpr00870.1/rna-Tpr01030.1/rna-Tpr01201.1/rna-Tpr01598.1/rna-Tpr01931.1/rna-Tpr02122.1/rna-Tpr02235.1/rna-Tpr02430.1/rna-Tpr02681.2/rna-Tpr02704.1/rna-Tpr02766.1/rna-Tpr02967.1/rna-Tpr03044.1/rna-Tpr03132.1/rna-Tpr03191.1/rna-Tpr03337.1/rna-Tpr03416.1/rna-Tpr03543.1/rna-Tpr03721.1/rna-Tpr04521.1/rna-Tpr05277.1/rna-Tpr05506.1/rna-Tpr05773.1/rna-Tpr06106.1/rna-Tpr06108.1/rna-Tpr06…
ko00950	Isoquinoline alkaloid biosynthesis	45/6216	117/13496	0.84	0.960497	0.940403	rna-Tpr00124.1/rna-Tpr06456.1/rna-Tpr06457.1/rna-Tpr06458.1/rna-Tpr07493.1/rna-Tpr07643.2/rna-Tpr07897.2/rna-Tpr10071.1/rna-Tpr17490.1/rna-Tpr20723.4/rna-Tpr21076.1/rna-Tpr21587.1/rna-Tpr21596.1/rna-Tpr21826.1/rna-Tpr21851.1/rna-Tpr21943.1/rna-Tpr21947.1/rna-Tpr21955.1/rna-Tpr24469.1/rna-Tpr24493.1/rna-Tpr24743.1/rna-Tpr25583.1/rna-Tpr26499.1/rna-Tpr27847.1/rna-Tpr28290.2/rna-Tpr28291.3/rna-Tpr29…
ko00760	Nicotinate and nicotinamide metabolism	18/6216	52/13496	0.75	0.96509	0.940403	rna-Tpr01645.1/rna-Tpr05545.1/rna-Tpr07030.1/rna-Tpr07192.1/rna-Tpr10276.1/rna-Tpr11586.1/rna-Tpr16048.1/rna-Tpr20749.1/rna-Tpr21348.1/rna-Tpr21756.2/rna-Tpr21993.1/rna-Tpr21994.1/rna-Tpr22492.1/rna-Tpr22686.1/rna-Tpr27524.1/rna-Tpr29115.1/rna-Tpr31353.2/rna-Tpr34529.2
ko00563	Glycosylphosphatidylinositol (GPI)-anchor biosynthesis	20/6216	58/13496	0.75	0.972648	0.940403	rna-Tpr01642.1/rna-Tpr05469.1/rna-Tpr05717.1/rna-Tpr09124.1/rna-Tpr14680.2/rna-Tpr15477.1/rna-Tpr20544.1/rna-Tpr20552.1/rna-Tpr20561.1/rna-Tpr20696.1/rna-Tpr20857.1/rna-Tpr21084.1/rna-Tpr22430.1/rna-Tpr23287.1/rna-Tpr24433.2/rna-Tpr26034.2/rna-Tpr26582.1/rna-Tpr32175.1/rna-Tpr34955.1/rna-Tpr35431.1
ko00020	Citrate cycle (TCA cycle)	28/6216	78/13496	0.78	0.973399	0.940403	rna-Tpr00136.1/rna-Tpr01286.1/rna-Tpr02771.1/rna-Tpr02897.1/rna-Tpr05500.1/rna-Tpr06668.1/rna-Tpr08138.1/rna-Tpr10236.1/rna-Tpr19216.1/rna-Tpr19576.1/rna-Tpr20585.1/rna-Tpr20977.1/rna-Tpr21208.1/rna-Tpr21209.2/rna-Tpr21536.1/rna-Tpr22219.1/rna-Tpr22222.1/rna-Tpr22302.1/rna-Tpr24818.2/rna-Tpr26539.1/rna-Tpr26643.1/rna-Tpr26710.2/rna-Tpr28341.1/rna-Tpr29606.2/rna-Tpr30328.1/rna-Tpr32504.2/rna-Tpr32…
ko00230	Purine metabolism	101/6216	252/13496	0.87	0.97685	0.940403	rna-Tpr00623.1/rna-Tpr01649.1/rna-Tpr02770.1/rna-Tpr02898.1/rna-Tpr03038.1/rna-Tpr03312.1/rna-Tpr03460.1/rna-Tpr03587.1/rna-Tpr04057.1/rna-Tpr04150.1/rna-Tpr05411.1/rna-Tpr05884.1/rna-Tpr05968.1/rna-Tpr06118.1/rna-Tpr06217.1/rna-Tpr07285.1/rna-Tpr07391.2/rna-Tpr07458.1/rna-Tpr07470.1/rna-Tpr07479.1/rna-Tpr08108.1/rna-Tpr08185.1/rna-Tpr08189.2/rna-Tpr09102.1/rna-Tpr10070.1/rna-Tpr10276.1/rna-Tpr10…
ko03013	RNA transport	161/6216	391/13496	0.89	0.978409	0.940403	rna-Tpr00105.1/rna-Tpr00939.1/rna-Tpr01134.1/rna-Tpr01176.1/rna-Tpr02116.1/rna-Tpr02117.1/rna-Tpr02130.1/rna-Tpr02428.1/rna-Tpr02671.1/rna-Tpr02703.1/rna-Tpr02769.1/rna-Tpr02904.1/rna-Tpr02934.1/rna-Tpr02996.1/rna-Tpr03014.1/rna-Tpr03600.1/rna-Tpr04589.1/rna-Tpr05468.1/rna-Tpr05524.1/rna-Tpr05932.1/rna-Tpr05987.2/rna-Tpr05999.3/rna-Tpr06000.1/rna-Tpr06084.1/rna-Tpr06105.1/rna-Tpr06212.1/rna-Tpr06…
ko00290	Valine, leucine and isoleucine biosynthesis	9/6216	31/13496	0.63	0.983062	0.940403	rna-Tpr02366.2/rna-Tpr03020.1/rna-Tpr08147.2/rna-Tpr10066.1/rna-Tpr18553.1/rna-Tpr21149.1/rna-Tpr21269.1/rna-Tpr26689.2/rna-Tpr29925.1
ko00603	Glycosphingolipid biosynthesis - globo and isoglobo series	6/6216	23/13496	0.57	0.985532	0.940403	rna-Tpr06617.1/rna-Tpr06619.1/rna-Tpr07193.4/rna-Tpr10056.1/rna-Tpr29450.1/rna-Tpr29451.1
ko00564	Glycerophospholipid metabolism	85/6216	218/13496	0.85	0.985694	0.940403	rna-Tpr01195.1/rna-Tpr01584.1/rna-Tpr02849.3/rna-Tpr03399.1/rna-Tpr03447.1/rna-Tpr03572.1/rna-Tpr03808.1/rna-Tpr05014.1/rna-Tpr05063.2/rna-Tpr05818.1/rna-Tpr05907.1/rna-Tpr05990.2/rna-Tpr06007.1/rna-Tpr06058.1/rna-Tpr06227.1/rna-Tpr06316.1/rna-Tpr07097.1/rna-Tpr07169.1/rna-Tpr07572.1/rna-Tpr07719.1/rna-Tpr07933.1/rna-Tpr08031.1/rna-Tpr08051.1/rna-Tpr09324.1/rna-Tpr10317.1/rna-Tpr10408.1/rna-Tpr13…
ko00740	Riboflavin metabolism	15/6216	48/13496	0.68	0.987394	0.940403	rna-Tpr06749.3/rna-Tpr07345.1/rna-Tpr08093.2/rna-Tpr10247.1/rna-Tpr13423.1/rna-Tpr16528.1/rna-Tpr20749.1/rna-Tpr21749.1/rna-Tpr22021.2/rna-Tpr22686.1/rna-Tpr27034.2/rna-Tpr27642.1/rna-Tpr28200.1/rna-Tpr28368.1/rna-Tpr35475.2
ko01200	Carbon metabolism	173/6216	424/13496	0.89	0.98817	0.940403	rna-Tpr00136.1/rna-Tpr00623.1/rna-Tpr01224.1/rna-Tpr01247.1/rna-Tpr01286.1/rna-Tpr01378.2/rna-Tpr02771.1/rna-Tpr02897.1/rna-Tpr03020.1/rna-Tpr03038.1/rna-Tpr03064.1/rna-Tpr03120.1/rna-Tpr03520.1/rna-Tpr03979.1/rna-Tpr05411.1/rna-Tpr05500.1/rna-Tpr05552.1/rna-Tpr05610.1/rna-Tpr05645.1/rna-Tpr05810.1/rna-Tpr05970.1/rna-Tpr05971.1/rna-Tpr05978.1/rna-Tpr06064.1/rna-Tpr06082.1/rna-Tpr06086.1/rna-Tpr06…
ko00770	Pantothenate and CoA biosynthesis	30/6216	87/13496	0.75	0.989351	0.940403	rna-Tpr01304.1/rna-Tpr02970.1/rna-Tpr03117.1/rna-Tpr06521.1/rna-Tpr07068.1/rna-Tpr07073.1/rna-Tpr07080.2/rna-Tpr08147.2/rna-Tpr10066.1/rna-Tpr18553.1/rna-Tpr20486.1/rna-Tpr20494.1/rna-Tpr20511.1/rna-Tpr20749.1/rna-Tpr21117.2/rna-Tpr21269.1/rna-Tpr21683.1/rna-Tpr22064.1/rna-Tpr22122.1/rna-Tpr22686.1/rna-Tpr24525.2/rna-Tpr24531.1/rna-Tpr24532.1/rna-Tpr24643.1/rna-Tpr26689.2/rna-Tpr27277.3/rna-Tpr29…
ko03410	Base excision repair	29/6216	85/13496	0.74	0.990563	0.940403	rna-Tpr01668.1/rna-Tpr03055.1/rna-Tpr06089.1/rna-Tpr06709.1/rna-Tpr06710.1/rna-Tpr07052.1/rna-Tpr07619.1/rna-Tpr08055.3/rna-Tpr09899.1/rna-Tpr13108.1/rna-Tpr13844.2/rna-Tpr17269.1/rna-Tpr18561.1/rna-Tpr19591.1/rna-Tpr20531.1/rna-Tpr21079.1/rna-Tpr21399.1/rna-Tpr22240.1/rna-Tpr22390.1/rna-Tpr22392.1/rna-Tpr23310.2/rna-Tpr23437.1/rna-Tpr24790.1/rna-Tpr27549.1/rna-Tpr28205.1/rna-Tpr28206.1/rna-Tpr28…
ko00402	Benzoxazinoid biosynthesis	7/6216	27/13496	0.56	0.990647	0.940403	rna-Tpr07249.1/rna-Tpr26520.2/rna-Tpr26521.1/rna-Tpr27470.1/rna-Tpr30022.1/rna-Tpr30023.1/rna-Tpr30024.1
ko00561	Glycerolipid metabolism	77/6216	203/13496	0.82	0.992353	0.940403	rna-Tpr01195.1/rna-Tpr01584.1/rna-Tpr02730.1/rna-Tpr02849.3/rna-Tpr03447.1/rna-Tpr03572.1/rna-Tpr05014.1/rna-Tpr05063.2/rna-Tpr05231.1/rna-Tpr05993.1/rna-Tpr06617.1/rna-Tpr06619.1/rna-Tpr06741.1/rna-Tpr06756.1/rna-Tpr07068.1/rna-Tpr07073.1/rna-Tpr07080.2/rna-Tpr07193.4/rna-Tpr08073.1/rna-Tpr10408.1/rna-Tpr10777.1/rna-Tpr10998.1/rna-Tpr15831.1/rna-Tpr16342.1/rna-Tpr18141.1/rna-Tpr19289.1/rna-Tpr19…
ko00531	Glycosaminoglycan degradation	32/6216	94/13496	0.74	0.993326	0.940403	rna-Tpr01532.2/rna-Tpr02189.1/rna-Tpr02190.1/rna-Tpr02509.1/rna-Tpr02860.2/rna-Tpr03441.1/rna-Tpr05261.1/rna-Tpr06735.1/rna-Tpr07053.1/rna-Tpr07151.1/rna-Tpr07826.1/rna-Tpr15099.1/rna-Tpr16741.2/rna-Tpr19577.1/rna-Tpr21221.1/rna-Tpr21854.2/rna-Tpr22671.1/rna-Tpr23687.2/rna-Tpr24086.1/rna-Tpr24248.1/rna-Tpr24352.1/rna-Tpr24370.1/rna-Tpr24635.2/rna-Tpr27001.1/rna-Tpr27287.1/rna-Tpr27634.1/rna-Tpr27…
ko00280	Valine, leucine and isoleucine degradation	35/6216	102/13496	0.75	0.994017	0.940403	rna-Tpr02494.1/rna-Tpr05560.1/rna-Tpr06452.1/rna-Tpr06995.1/rna-Tpr07068.1/rna-Tpr07073.1/rna-Tpr07080.2/rna-Tpr07718.1/rna-Tpr07872.1/rna-Tpr08044.1/rna-Tpr08147.2/rna-Tpr09966.1/rna-Tpr10031.1/rna-Tpr10216.2/rna-Tpr10670.1/rna-Tpr11567.4/rna-Tpr14753.1/rna-Tpr19052.1/rna-Tpr19905.3/rna-Tpr20486.1/rna-Tpr21117.2/rna-Tpr22059.1/rna-Tpr22628.1/rna-Tpr23504.1/rna-Tpr23869.3/rna-Tpr24643.1/rna-Tpr24…
ko00920	Sulfur metabolism	19/6216	63/13496	0.65	0.996622	0.940403	rna-Tpr05610.1/rna-Tpr05733.1/rna-Tpr05884.1/rna-Tpr07371.1/rna-Tpr08185.1/rna-Tpr08189.2/rna-Tpr10095.1/rna-Tpr10117.1/rna-Tpr11584.3/rna-Tpr14399.1/rna-Tpr21088.2/rna-Tpr21441.1/rna-Tpr22467.1/rna-Tpr22479.1/rna-Tpr24989.1/rna-Tpr28426.3/rna-Tpr30608.1/rna-Tpr32465.1/rna-Tpr34482.1
ko04146	Peroxisome	64/6216	179/13496	0.78	0.998034	0.940403	rna-Tpr00572.1/rna-Tpr01585.1/rna-Tpr02908.2/rna-Tpr03289.1/rna-Tpr05422.1/rna-Tpr05500.1/rna-Tpr05869.3/rna-Tpr06046.1/rna-Tpr06203.1/rna-Tpr06503.1/rna-Tpr07090.1/rna-Tpr07127.1/rna-Tpr07367.1/rna-Tpr07368.1/rna-Tpr07369.1/rna-Tpr07515.1/rna-Tpr07718.1/rna-Tpr07964.2/rna-Tpr08027.1/rna-Tpr08028.1/rna-Tpr09183.1/rna-Tpr09578.1/rna-Tpr10670.1/rna-Tpr11112.1/rna-Tpr11904.1/rna-Tpr11944.1/rna-Tpr15…
ko00480	Glutathione metabolism	54/6216	155/13496	0.76	0.99829	0.940403	rna-Tpr00156.1/rna-Tpr01467.1/rna-Tpr02429.1/rna-Tpr02545.1/rna-Tpr05500.1/rna-Tpr06088.1/rna-Tpr06897.3/rna-Tpr07067.2/rna-Tpr07091.2/rna-Tpr07682.1/rna-Tpr07802.1/rna-Tpr09232.1/rna-Tpr09403.1/rna-Tpr10243.1/rna-Tpr12191.1/rna-Tpr13934.1/rna-Tpr15559.1/rna-Tpr15567.1/rna-Tpr17724.1/rna-Tpr18734.1/rna-Tpr19576.1/rna-Tpr19638.1/rna-Tpr19678.1/rna-Tpr19915.1/rna-Tpr20256.1/rna-Tpr20485.2/rna-Tpr20…
ko00260	Glycine, serine and threonine metabolism	49/6216	143/13496	0.74	0.998456	0.940403	rna-Tpr01247.1/rna-Tpr02181.1/rna-Tpr03020.1/rna-Tpr03603.1/rna-Tpr05908.1/rna-Tpr06060.1/rna-Tpr06064.1/rna-Tpr07364.1/rna-Tpr07379.1/rna-Tpr07643.2/rna-Tpr07827.1/rna-Tpr07921.1/rna-Tpr08112.1/rna-Tpr10400.1/rna-Tpr11335.1/rna-Tpr11339.1/rna-Tpr11618.2/rna-Tpr12826.1/rna-Tpr15493.4/rna-Tpr15759.1/rna-Tpr17235.1/rna-Tpr19858.1/rna-Tpr20163.1/rna-Tpr20165.1/rna-Tpr20723.4/rna-Tpr20976.1/rna-Tpr21…
ko01230	Biosynthesis of amino acids	166/6216	424/13496	0.85	0.998475	0.940403	rna-Tpr00623.1/rna-Tpr00691.1/rna-Tpr00869.1/rna-Tpr01247.1/rna-Tpr01378.2/rna-Tpr01846.4/rna-Tpr02061.1/rna-Tpr02181.1/rna-Tpr02366.2/rna-Tpr02707.1/rna-Tpr02881.1/rna-Tpr02897.1/rna-Tpr02936.1/rna-Tpr02941.1/rna-Tpr02972.1/rna-Tpr02983.1/rna-Tpr03020.1/rna-Tpr03038.1/rna-Tpr03064.1/rna-Tpr03307.1/rna-Tpr03839.1/rna-Tpr04162.1/rna-Tpr05411.1/rna-Tpr05500.1/rna-Tpr05605.1/rna-Tpr05610.1/rna-Tpr05…
ko00220	Arginine biosynthesis	22/6216	74/13496	0.65	0.998625	0.940403	rna-Tpr00869.1/rna-Tpr02707.1/rna-Tpr02972.1/rna-Tpr07285.1/rna-Tpr07897.2/rna-Tpr08064.1/rna-Tpr08127.1/rna-Tpr08128.1/rna-Tpr08176.1/rna-Tpr15592.2/rna-Tpr17879.1/rna-Tpr19612.1/rna-Tpr22792.1/rna-Tpr23240.1/rna-Tpr26536.1/rna-Tpr26537.1/rna-Tpr26837.1/rna-Tpr27869.2/rna-Tpr28290.2/rna-Tpr28291.3/rna-Tpr28891.1/rna-Tpr29628.1
ko00790	Folate biosynthesis	15/6216	56/13496	0.58	0.99905	0.940403	rna-Tpr00174.2/rna-Tpr06449.1/rna-Tpr08587.1/rna-Tpr10247.1/rna-Tpr15484.1/rna-Tpr16528.1/rna-Tpr19204.1/rna-Tpr19451.1/rna-Tpr21281.1/rna-Tpr21581.1/rna-Tpr22687.1/rna-Tpr23465.1/rna-Tpr27396.1/rna-Tpr34578.1/rna-Tpr35475.2
ko00604	Glycosphingolipid biosynthesis - ganglio series	20/6216	71/13496	0.61	0.999352	0.940403	rna-Tpr02189.1/rna-Tpr02190.1/rna-Tpr02509.1/rna-Tpr02860.2/rna-Tpr03441.1/rna-Tpr05261.1/rna-Tpr06735.1/rna-Tpr07053.1/rna-Tpr07151.1/rna-Tpr15099.1/rna-Tpr19577.1/rna-Tpr21221.1/rna-Tpr22671.1/rna-Tpr23687.2/rna-Tpr24248.1/rna-Tpr27287.1/rna-Tpr27692.1/rna-Tpr32672.1/rna-Tpr34940.1/rna-Tpr35566.1
ko04712	Circadian rhythm - plant	53/6216	157/13496	0.73	0.999373	0.940403	rna-Tpr00815.1/rna-Tpr01665.1/rna-Tpr01676.1/rna-Tpr02830.1/rna-Tpr02909.1/rna-Tpr04012.1/rna-Tpr05720.1/rna-Tpr06308.4/rna-Tpr06508.1/rna-Tpr06697.1/rna-Tpr06797.1/rna-Tpr06975.1/rna-Tpr07011.1/rna-Tpr07012.1/rna-Tpr07022.1/rna-Tpr07403.1/rna-Tpr07519.2/rna-Tpr08072.2/rna-Tpr08205.2/rna-Tpr08273.1/rna-Tpr09532.1/rna-Tpr09917.1/rna-Tpr14462.1/rna-Tpr15433.1/rna-Tpr17317.1/rna-Tpr19230.1/rna-Tpr19…
ko00562	Inositol phosphate metabolism	62/6216	180/13496	0.75	0.999433	0.940403	rna-Tpr00747.1/rna-Tpr02483.1/rna-Tpr02967.1/rna-Tpr03046.1/rna-Tpr05643.1/rna-Tpr06232.1/rna-Tpr06311.1/rna-Tpr06312.1/rna-Tpr06502.1/rna-Tpr06748.1/rna-Tpr06750.1/rna-Tpr06892.1/rna-Tpr07115.1/rna-Tpr07532.1/rna-Tpr08106.1/rna-Tpr08254.1/rna-Tpr09209.1/rna-Tpr10216.2/rna-Tpr10459.1/rna-Tpr11637.1/rna-Tpr11995.1/rna-Tpr12305.1/rna-Tpr12480.1/rna-Tpr12481.1/rna-Tpr12970.2/rna-Tpr15537.2/rna-Tpr16…
ko04145	Phagosome	41/6216	127/13496	0.7	0.999446	0.940403	rna-Tpr00198.1/rna-Tpr00527.1/rna-Tpr01030.1/rna-Tpr02874.1/rna-Tpr05689.1/rna-Tpr06215.1/rna-Tpr07418.2/rna-Tpr07806.1/rna-Tpr09209.1/rna-Tpr10360.1/rna-Tpr11621.1/rna-Tpr11894.2/rna-Tpr14158.1/rna-Tpr16158.2/rna-Tpr17224.1/rna-Tpr17267.1/rna-Tpr18634.1/rna-Tpr19676.1/rna-Tpr20545.1/rna-Tpr21044.1/rna-Tpr21103.1/rna-Tpr21137.1/rna-Tpr21249.1/rna-Tpr21483.1/rna-Tpr22371.1/rna-Tpr22849.1/rna-Tpr22…
ko00860	Porphyrin and chlorophyll metabolism	25/6216	86/13496	0.63	0.999584	0.940403	rna-Tpr01635.1/rna-Tpr01666.1/rna-Tpr03489.1/rna-Tpr03490.1/rna-Tpr05496.2/rna-Tpr07001.1/rna-Tpr07060.1/rna-Tpr12767.1/rna-Tpr12768.1/rna-Tpr17202.4/rna-Tpr20150.1/rna-Tpr20699.1/rna-Tpr22506.1/rna-Tpr22507.1/rna-Tpr22509.1/rna-Tpr22527.1/rna-Tpr22586.1/rna-Tpr22646.1/rna-Tpr22870.1/rna-Tpr23025.1/rna-Tpr23318.1/rna-Tpr26479.1/rna-Tpr29600.1/rna-Tpr30391.1/rna-Tpr32136.1
ko00750	Vitamin B6 metabolism	4/6216	25/13496	0.35	0.999671	0.940403	rna-Tpr06803.1/rna-Tpr19540.1/rna-Tpr20976.1/rna-Tpr30289.1
ko00902	Monoterpenoid biosynthesis	8/6216	39/13496	0.45	0.99977	0.940403	rna-Tpr01045.1/rna-Tpr03235.1/rna-Tpr21811.1/rna-Tpr21812.1/rna-Tpr29365.1/rna-Tpr31686.1/rna-Tpr34262.1/rna-Tpr35169.1
ko04070	Phosphatidylinositol signaling system	52/6216	162/13496	0.7	0.999899	0.940403	rna-Tpr02967.1/rna-Tpr03046.1/rna-Tpr05013.1/rna-Tpr05643.1/rna-Tpr05671.1/rna-Tpr05673.1/rna-Tpr06232.1/rna-Tpr06311.1/rna-Tpr06312.1/rna-Tpr06316.1/rna-Tpr06502.1/rna-Tpr06748.1/rna-Tpr06750.1/rna-Tpr06892.1/rna-Tpr07532.1/rna-Tpr08254.1/rna-Tpr09209.1/rna-Tpr10459.1/rna-Tpr11637.1/rna-Tpr12305.1/rna-Tpr13761.1/rna-Tpr16151.1/rna-Tpr16157.1/rna-Tpr17210.1/rna-Tpr19214.1/rna-Tpr19217.1/rna-Tpr19…
ko00240	Pyrimidine metabolism	40/6216	132/13496	0.66	0.999928	0.940403	rna-Tpr01304.1/rna-Tpr01536.1/rna-Tpr03039.1/rna-Tpr05995.1/rna-Tpr07444.1/rna-Tpr10276.1/rna-Tpr10424.1/rna-Tpr11105.1/rna-Tpr11586.1/rna-Tpr12491.1/rna-Tpr14088.1/rna-Tpr14516.2/rna-Tpr16535.2/rna-Tpr18466.1/rna-Tpr19510.1/rna-Tpr19536.1/rna-Tpr20494.1/rna-Tpr20749.1/rna-Tpr20752.1/rna-Tpr20805.2/rna-Tpr20914.2/rna-Tpr21650.4/rna-Tpr21671.1/rna-Tpr21928.2/rna-Tpr21989.1/rna-Tpr21993.1/rna-Tpr21…
ko00511	Other glycan degradation	38/6216	127/13496	0.65	0.999934	0.940403	rna-Tpr00544.2/rna-Tpr00795.1/rna-Tpr02189.1/rna-Tpr02190.1/rna-Tpr02509.1/rna-Tpr02860.2/rna-Tpr03441.1/rna-Tpr04568.1/rna-Tpr05261.1/rna-Tpr05546.2/rna-Tpr05547.1/rna-Tpr06735.1/rna-Tpr07053.1/rna-Tpr07151.1/rna-Tpr15099.1/rna-Tpr19577.1/rna-Tpr20766.1/rna-Tpr21059.2/rna-Tpr21221.1/rna-Tpr21746.1/rna-Tpr22671.1/rna-Tpr23687.2/rna-Tpr24248.1/rna-Tpr26781.1/rna-Tpr26942.1/rna-Tpr26943.1/rna-Tpr27…
